# Supplementary material for: 4,6-Dimeth­oxy­pyrimidin-2-amine–2-(1H-indol-3-yl)acetic acid (1/1)
Source: Acta Crystallogr Sect E Struct Rep Online. 2010 Sep 25;66(Pt 10):o2634–5. doi: 10.1107/S1600536810037724 (PMC2983259; doi:10.1107/S1600536810037724)
Supplement: Supplementary file 2 [file e-66-o2634-Isup2.hkl]

#
# h,k,l, Fc-squared, Fo-squared, sigma(Fo-squared) and status flag
#
data_I
_shelx_title ' ptm171 in P-1'
_shelx_refln_list_code          4
_shelx_F_calc_maximum      126.15
_exptl_crystal_F_000       348.00
_reflns_d_resolution_high  0.6737
 
loop_
 _symmetry_equiv_pos_as_xyz
 'x, y, z'
 '-x, -y, -z'
 
_cell_length_a     7.4555
_cell_length_b    10.7197
_cell_length_c    11.2537
_cell_angle_alpha  62.981
_cell_angle_beta   85.863
_cell_angle_gamma  85.584
 
_shelx_F_squared_multiplier     1.000
 
loop_
 _refln_index_h
 _refln_index_k
 _refln_index_l
 _refln_F_squared_calc
 _refln_F_squared_meas
 _refln_F_squared_sigma
 _refln_observed_status
   2   0   0       45.55       44.52      0.78 o
   3   0   0        0.37        0.50      0.21 o
   4   0   0      328.72      360.71      5.40 o
   5   0   0        0.20        0.72      0.53 o
   6   0   0       15.58       18.81      0.49 o
   7   0   0        5.73        4.79      0.31 o
   8   0   0        2.38        1.44      0.24 o
  -9   1   0        7.28       10.56      1.18 o
  -8   1   0        0.29       -0.08      0.18 o
  -7   1   0        7.55        8.14      0.42 o
  -6   1   0        1.20        0.87      0.11 o
  -5   1   0        3.11        3.61      0.22 o
  -4   1   0      142.89      163.84      1.79 o
  -3   1   0      194.63      191.35      1.86 o
  -2   1   0      641.98      705.26      6.58 o
  -1   1   0      159.54      155.77      1.65 o
   0   1   0     1707.86     1618.79     71.40 o
   1   1   0      785.27      814.86      7.17 o
   2   1   0       61.04       65.55      0.67 o
   3   1   0       12.68       10.32      0.25 o
   4   1   0      360.35      360.99      4.72 o
   5   1   0      625.66      623.92      7.09 o
   6   1   0       74.47       72.26      1.27 o
   7   1   0        2.79        2.36      0.40 o
   8   1   0       12.57       12.44      0.46 o
   9   1   0        7.97        8.33      0.49 o
  -9   2   0        1.03        1.31      0.37 o
  -8   2   0        9.91       12.46      0.52 o
  -7   2   0       67.64       72.71      1.02 o
  -6   2   0       16.39       15.68      0.39 o
  -5   2   0        0.00        0.03      0.09 o
  -4   2   0      107.12      111.58      1.16 o
  -3   2   0       21.01       22.09      0.26 o
  -2   2   0      260.26      295.84      2.85 o
  -1   2   0     2051.01     1963.19     19.98 o
   0   2   0     2223.31     2186.03     26.39 o
   1   2   0     4981.82     4695.69     41.09 o
   2   2   0      166.71      147.79      1.38 o
   3   2   0        2.89        1.55      0.11 o
   4   2   0        6.54        6.31      0.17 o
   5   2   0       30.34       26.53      0.42 o
   6   2   0       38.74       35.92      0.50 o
   7   2   0       22.82       24.03      0.48 o
   8   2   0       56.77       55.69      0.89 o
   9   2   0       11.37       11.98      0.54 o
  10   2   0        0.03       -0.38      0.38 o
 -10   3   0        0.17       -0.09      0.27 o
  -9   3   0        1.73        1.85      0.57 o
  -8   3   0        2.24        1.69      0.29 o
  -7   3   0       40.11       40.52      1.49 o
  -6   3   0       32.42       28.97      0.58 o
  -5   3   0       30.03       32.40      0.48 o
  -4   3   0       79.20       82.34      0.85 o
  -3   3   0        6.63        9.00      0.22 o
  -2   3   0       22.11       21.51      0.37 o
  -1   3   0      213.30      241.46      2.37 o
   0   3   0       44.84       35.84      0.49 o
   1   3   0       26.29       37.97      0.48 o
   2   3   0       17.24       19.55      0.31 o
   3   3   0        4.33        3.80      0.13 o
   4   3   0        0.05       -0.07      0.07 o
   5   3   0      101.46      101.36      1.53 o
   6   3   0       64.61       68.82      0.95 o
   7   3   0       40.45       38.48      0.75 o
   8   3   0        8.53        9.26      0.39 o
   9   3   0        0.17        0.08      0.20 o
  10   3   0        2.24        2.33      0.28 o
 -10   4   0        0.57        0.22      0.34 o
  -9   4   0        0.67        1.93      0.60 o
  -8   4   0        0.01       -0.25      0.25 o
  -7   4   0        4.25        5.67      0.67 o
  -6   4   0       80.90       85.22      1.62 o
  -5   4   0      144.26      127.46      1.85 o
  -4   4   0       64.84       65.07      0.79 o
  -3   4   0        0.01        1.25      0.10 o
  -2   4   0        0.79        0.31      0.07 o
  -1   4   0      695.99      770.48      7.32 o
   0   4   0       70.31       72.00      0.88 o
   1   4   0      311.88      358.38      3.77 o
   2   4   0      212.87      210.24      2.00 o
   3   4   0       91.19       84.05      0.98 o
   4   4   0        0.58        0.87      0.11 o
   5   4   0       36.26       40.09      0.66 o
   6   4   0       20.14       19.50      0.57 o
   7   4   0        0.39        0.61      0.25 o
   8   4   0        6.09        5.98      0.35 o
   9   4   0        6.68        6.17      0.39 o
  10   4   0        0.25       -0.06      0.22 o
 -10   5   0        0.05        0.70      0.39 o
  -9   5   0        1.60        1.87      0.45 o
  -8   5   0        2.43        3.03      0.42 o
  -7   5   0        5.41        4.07      0.46 o
  -6   5   0        9.40        7.10      0.42 o
  -5   5   0       45.75       38.15      0.94 o
  -4   5   0      124.56      120.12      1.76 o
  -3   5   0        9.73       11.84      0.28 o
  -2   5   0       15.67       16.49      0.32 o
  -1   5   0      601.69      682.73      6.07 o
   0   5   0      197.36      201.19      1.93 o
   1   5   0      386.63      445.30      4.29 o
   2   5   0      674.17      678.63      7.03 o
   3   5   0      113.78      124.99      1.40 o
   4   5   0       38.45       32.86      0.59 o
   5   5   0       31.72       28.59      0.57 o
   6   5   0        4.27        3.79      0.29 o
   7   5   0       64.21       63.00      1.12 o
   8   5   0        2.02        2.88      0.31 o
   9   5   0        7.63        8.37      0.46 o
  10   5   0        1.11        0.67      0.31 o
  -9   6   0        0.07       -0.30      0.35 o
  -8   6   0        5.70        7.20      0.61 o
  -7   6   0        0.16        0.07      0.35 o
  -6   6   0        8.26        8.78      0.80 o
  -5   6   0        0.46       -0.13      0.24 o
  -4   6   0        1.48        1.23      0.23 o
  -3   6   0      177.20      175.22      2.44 o
  -2   6   0        1.30        1.79      0.21 o
  -1   6   0       28.20       31.94      0.48 o
   0   6   0      128.50      134.27      1.39 o
   1   6   0       78.09       77.68      0.96 o
   2   6   0        2.35        4.18      0.24 o
   3   6   0      517.84      528.30      5.61 o
   4   6   0      148.46      147.24      1.82 o
   5   6   0        0.05       -0.12      0.16 o
   6   6   0       59.19       58.68      1.08 o
   7   6   0        5.25        5.76      0.40 o
   8   6   0       34.74       36.25      0.89 o
   9   6   0        2.76        2.11      0.38 o
  10   6   0        1.46        1.07      0.48 o
  -9   7   0        1.21        5.04      1.18 o
  -8   7   0        1.66        2.15      0.65 o
  -7   7   0        0.16        0.48      0.40 o
  -6   7   0       17.96       17.29      0.90 o
  -5   7   0       41.71       46.98      1.47 o
  -4   7   0       29.43       30.30      0.90 o
  -3   7   0        9.11        8.33      0.38 o
  -2   7   0       74.03       75.41      1.12 o
  -1   7   0        3.85        4.47      0.27 o
   0   7   0       22.65       27.83      0.48 o
   1   7   0        7.06        6.71      0.28 o
   2   7   0        1.77        1.72      0.21 o
   3   7   0       31.30       32.96      0.70 o
   4   7   0       44.01       44.31      1.03 o
   5   7   0        6.78        4.99      0.37 o
   6   7   0       18.66       21.88      0.73 o
   7   7   0        0.86        0.83      0.33 o
   8   7   0      127.56      129.71      2.27 o
   9   7   0        0.30        0.20      0.37 o
  -8   8   0        1.33        1.28      0.51 o
  -7   8   0       14.10       17.59      1.01 o
  -6   8   0       17.09       18.05      1.56 o
  -5   8   0      111.28      116.98      2.86 o
  -4   8   0       38.00       40.16      1.11 o
  -3   8   0        3.25        2.93      0.39 o
  -2   8   0        0.24        0.13      0.21 o
  -1   8   0       11.46       11.25      0.41 o
   0   8   0       58.81       56.46      0.89 o
   1   8   0       18.50       17.89      0.48 o
   2   8   0        0.07       -0.06      0.16 o
   3   8   0        5.15        5.92      0.34 o
   4   8   0       86.00       84.64      1.38 o
   5   8   0       10.34       10.56      0.58 o
   6   8   0        2.20        2.28      0.40 o
   7   8   0        0.43        0.23      0.36 o
   8   8   0        1.03        1.66      0.42 o
   9   8   0        0.14        1.08      0.47 o
  -8   9   0        0.82        1.78      0.58 o
  -7   9   0        8.27        7.69      0.82 o
  -6   9   0       16.13       17.52      1.04 o
  -5   9   0        4.80        4.72      0.63 o
  -4   9   0        0.43        0.12      0.41 o
  -3   9   0        4.19        3.78      0.53 o
  -2   9   0       34.99       32.19      0.99 o
  -1   9   0        5.16        4.80      0.36 o
   0   9   0       23.22       16.80      0.60 o
   1   9   0       98.36       81.13      1.49 o
   2   9   0       28.93       25.82      0.69 o
   3   9   0        0.12       -0.19      0.20 o
   4   9   0       22.79       18.25      0.67 o
   5   9   0        3.86        4.23      0.49 o
   6   9   0        4.83        4.55      0.50 o
   7   9   0        2.83        3.49      0.50 o
   8   9   0        6.41        6.69      0.64 o
  -7  10   0        1.03        2.50      0.64 o
  -6  10   0        0.76        0.33      0.54 o
  -5  10   0        0.14        0.51      0.48 o
  -4  10   0        0.32        0.12      0.42 o
  -3  10   0        0.62       -0.07      0.41 o
  -2  10   0        0.47        0.94      0.37 o
  -1  10   0        7.51        6.83      0.51 o
   0  10   0        1.53        0.51      0.47 o
   1  10   0       19.68       14.33      0.71 o
   2  10   0        2.00        0.43      0.28 o
   3  10   0        0.20        0.08      0.27 o
   4  10   0        0.16        0.15      0.29 o
   5  10   0        2.20        2.24      0.39 o
   6  10   0        0.05       -0.17      0.31 o
   7  10   0        0.26        0.43      0.40 o
   8  10   0        4.58        4.86      0.72 o
  -6  11   0        7.07        7.56      0.89 o
  -5  11   0        0.18       -0.08      0.50 o
  -4  11   0        5.17        6.28      0.82 o
  -3  11   0        2.77        2.69      0.66 o
  -2  11   0        0.94        0.56      0.52 o
  -1  11   0       17.83       20.88      1.13 o
   0  11   0       15.38       13.94      0.73 o
   1  11   0        0.31        0.23      0.36 o
   2  11   0       10.56        9.60      0.57 o
   3  11   0       13.29       14.80      0.69 o
   4  11   0        6.84        7.97      0.54 o
   5  11   0        5.30        6.08      0.63 o
   6  11   0        0.00        0.03      0.40 o
   7  11   0        3.66        4.18      1.38 o
  -5  12   0        0.85        1.33      0.65 o
  -4  12   0        0.47       -0.47      1.09 o
  -3  12   0        3.22        2.34      1.19 o
  -2  12   0        0.00       -0.76      0.76 o
  -1  12   0        0.12        0.93      0.56 o
   0  12   0       15.56       15.73      1.09 o
   1  12   0        2.85        2.02      0.56 o
   2  12   0        1.07        2.28      0.48 o
   3  12   0        2.83        3.74      0.53 o
   4  12   0        4.44        5.26      0.55 o
   5  12   0        4.44        5.80      0.79 o
   6  12   0        1.18        1.19      0.59 o
  -3  13   0        0.00       -1.06      1.06 o
  -2  13   0        2.70        2.08      1.29 o
  -1  13   0       10.36       11.21      1.65 o
   0  13   0       20.94       22.70      1.32 o
   1  13   0        4.45        3.11      0.74 o
   2  13   0       25.58       27.23      1.15 o
   3  13   0        7.91        9.17      0.79 o
   4  13   0        0.00        0.95      0.55 o
  -1  14   0       12.98       18.02      2.04 o
   0  14   0       15.02       16.39      2.04 o
   1  14   0        0.31        0.59      1.23 o
   2  14   0        0.14       -0.06      1.12 o
  -3 -13   1       30.39       37.88      4.30 o
  -2 -13   1        1.11        0.69      0.53 o
  -1 -13   1        5.59        6.77      0.92 o
   0 -13   1        4.98        6.60      1.03 o
   1 -13   1        5.91        7.20      1.48 o
   2 -13   1        6.48        7.15      1.49 o
  -5 -12   1        7.42       11.90      3.24 o
  -4 -12   1        2.12        3.47      0.53 o
  -3 -12   1        0.00       -0.41      0.41 o
  -2 -12   1        5.17        5.43      0.63 o
  -1 -12   1        1.64        1.87      0.50 o
   0 -12   1        0.07        0.41      0.53 o
   1 -12   1       12.92       10.69      0.96 o
   2 -12   1        1.60        0.29      1.03 o
   3 -12   1        0.00       -0.46      0.99 o
   4 -12   1        0.67       -0.06      1.18 o
  -6 -11   1        0.89        0.60      0.73 o
  -5 -11   1       11.20       13.65      0.71 o
  -4 -11   1        5.90        5.37      0.51 o
  -3 -11   1        3.35        3.04      0.51 o
  -2 -11   1       16.84       18.02      0.87 o
  -1 -11   1        8.13        8.85      0.64 o
   0 -11   1        0.07        0.09      0.36 o
   1 -11   1        0.18        0.71      0.55 o
   2 -11   1        0.04       -0.44      0.44 o
   3 -11   1       10.22       10.47      1.48 o
   4 -11   1        0.83        1.62      0.63 o
   5 -11   1        3.01        4.07      0.77 o
   6 -11   1        1.28        2.94      1.05 o
  -7 -10   1        3.21        2.81      0.63 o
  -6 -10   1        0.08       -0.15      0.36 o
  -5 -10   1        2.18        1.23      0.36 o
  -4 -10   1        0.05        0.00      0.29 o
  -3 -10   1        0.00        0.01      0.29 o
  -2 -10   1       15.78       11.30      0.83 o
  -1 -10   1       23.04       24.40      1.77 o
   0 -10   1        0.10       -0.04      0.33 o
   1 -10   1       86.05       85.10      1.86 o
   2 -10   1       13.31       12.15      0.92 o
   3 -10   1        0.10        0.18      0.41 o
   4 -10   1        0.10        0.15      0.43 o
   5 -10   1        0.85        0.58      0.79 o
   6 -10   1        1.45        2.41      0.64 o
   7 -10   1        0.26        0.92      1.24 o
  -8  -9   1        3.60        3.41      0.63 o
  -7  -9   1        0.19       -0.04      0.36 o
  -6  -9   1        7.25        6.36      0.57 o
  -5  -9   1        9.31        7.59      0.56 o
  -4  -9   1        9.81        8.92      0.56 o
  -3  -9   1        2.24        2.28      0.30 o
  -2  -9   1        3.74        1.69      0.33 o
  -1  -9   1       22.91       22.54      0.71 o
   0  -9   1        5.54        4.38      0.46 o
   1  -9   1       55.01       46.95      1.22 o
   2  -9   1       20.24       17.52      0.64 o
   3  -9   1        6.02        6.09      0.52 o
   4  -9   1        1.57        2.53      1.00 o
   5  -9   1        0.25        0.73      0.47 o
   6  -9   1        0.02       -0.14      0.42 o
   7  -9   1        9.77       10.61      0.91 o
  -9  -8   1        0.11        0.34      0.45 o
  -8  -8   1        6.62        7.93      1.26 o
  -7  -8   1        0.15        0.03      0.30 o
  -6  -8   1        5.22        4.98      0.44 o
  -5  -8   1        1.79        1.50      0.36 o
  -4  -8   1        4.71        4.65      0.39 o
  -3  -8   1       68.99       63.50      1.14 o
  -2  -8   1        6.53        6.15      0.35 o
  -1  -8   1      121.94      117.32      1.72 o
   0  -8   1       75.42       72.88      1.34 o
   1  -8   1       16.36       14.17      0.54 o
   2  -8   1        1.53        1.29      0.27 o
   3  -8   1       12.61       12.39      0.52 o
   4  -8   1        0.63       -0.04      0.32 o
   5  -8   1        9.31       10.10      1.32 o
   6  -8   1       28.46       26.22      1.20 o
   7  -8   1       17.66       17.28      1.03 o
   8  -8   1        0.32        0.46      0.52 o
  -9  -7   1        4.04        3.37      0.45 o
  -8  -7   1        1.37        1.62      0.38 o
  -7  -7   1        8.58       10.06      0.56 o
  -6  -7   1      258.00      251.17      3.67 o
  -5  -7   1       51.04       51.45      1.14 o
  -4  -7   1        3.96        2.24      0.28 o
  -3  -7   1        3.65        4.77      0.28 o
  -2  -7   1        0.54        0.60      0.20 o
  -1  -7   1       59.97       70.33      1.14 o
   0  -7   1       13.77       12.88      0.36 o
   1  -7   1       48.48       43.57      0.79 o
   2  -7   1       34.03       30.42      0.89 o
   3  -7   1       25.31       24.81      0.67 o
   4  -7   1       53.69       52.37      1.27 o
   5  -7   1       23.98       23.39      0.90 o
   6  -7   1        1.69        2.30      0.51 o
   7  -7   1       12.34       11.61      1.15 o
   8  -7   1       20.46       20.08      1.08 o
   9  -7   1        2.65        4.24      0.63 o
  -9  -6   1        0.32        0.00      0.31 o
  -8  -6   1       14.13       13.90      0.67 o
  -7  -6   1        5.00        4.92      0.44 o
  -6  -6   1      176.96      179.39      2.74 o
  -5  -6   1        4.65        4.76      0.32 o
  -4  -6   1        0.87        0.67      0.25 o
  -3  -6   1       25.27       22.38      0.51 o
  -2  -6   1       28.97       29.31      0.59 o
  -1  -6   1      248.64      256.30      2.82 o
   0  -6   1        4.13        6.76      0.51 o
   1  -6   1       89.61       94.52      1.05 o
   2  -6   1       46.54       55.15      0.76 o
   3  -6   1       17.08       17.95      0.57 o
   4  -6   1      206.07      195.03      3.34 o
   5  -6   1      151.35      157.41      2.76 o
   6  -6   1        0.05       -0.31      0.31 o
   7  -6   1        6.53        6.53      1.39 o
   8  -6   1        7.49        8.29      0.93 o
   9  -6   1        3.18        4.18      1.09 o
 -10  -5   1        0.15       -0.21      0.30 o
  -9  -5   1        1.37        2.24      0.36 o
  -8  -5   1       48.80       48.77      1.13 o
  -7  -5   1       35.62       39.39      0.95 o
  -6  -5   1        0.15       -0.08      0.22 o
  -5  -5   1       92.70       87.20      2.02 o
  -4  -5   1      181.85      169.06      2.20 o
  -3  -5   1       33.06       32.69      0.59 o
  -2  -5   1      138.82      133.49      1.61 o
  -1  -5   1      469.59      524.16      5.04 o
   0  -5   1      587.31      649.63      6.19 o
   1  -5   1      507.43      561.70      5.05 o
   2  -5   1       67.05       72.43      0.89 o
   3  -5   1      208.65      215.19      2.43 o
   4  -5   1       26.94       29.21      0.68 o
   5  -5   1       56.76       56.90      1.06 o
   6  -5   1        0.24        0.24      0.25 o
   7  -5   1        0.08        0.57      0.42 o
   8  -5   1        1.07        1.17      0.36 o
   9  -5   1        0.74        0.55      0.42 o
 -10  -4   1        0.04       -0.09      0.27 o
  -9  -4   1        6.69        7.61      0.43 o
  -8  -4   1        2.07        2.00      0.29 o
  -7  -4   1        4.59        4.51      0.31 o
  -6  -4   1        6.30        6.95      0.30 o
  -5  -4   1       19.85       20.97      0.66 o
  -4  -4   1        1.80        2.44      0.54 o
  -3  -4   1       27.94       31.76      0.54 o
  -2  -4   1      340.53      378.77      3.74 o
  -1  -4   1       31.36       31.73      0.47 o
   0  -4   1      253.15      263.31      2.60 o
   1  -4   1     1163.44     1267.51     11.08 o
   2  -4   1       65.67       69.32      0.82 o
   3  -4   1       94.70       90.62      1.03 o
   4  -4   1       77.64       73.31      0.97 o
   5  -4   1       18.99       16.53      0.50 o
   6  -4   1       33.25       33.36      0.76 o
   7  -4   1        3.51        4.30      0.37 o
   8  -4   1        1.59        1.11      0.57 o
   9  -4   1        0.20        0.55      0.36 o
  10  -4   1        0.20       -0.29      0.36 o
 -10  -3   1        0.01       -0.11      0.23 o
  -9  -3   1        3.31        3.22      0.31 o
  -8  -3   1       21.47       22.55      0.60 o
  -7  -3   1       10.94       11.25      0.44 o
  -6  -3   1        6.78        6.62      0.34 o
  -5  -3   1        5.91        5.71      0.23 o
  -4  -3   1        3.09        2.57      0.14 o
  -3  -3   1      155.87      156.35      1.63 o
  -2  -3   1       53.36       61.43      1.37 o
  -1  -3   1      254.54      297.75      2.93 o
   0  -3   1       92.22       87.44      1.05 o
   1  -3   1      560.22      615.13      5.86 o
   2  -3   1      112.71      110.73      1.18 o
   3  -3   1       89.17      102.10      1.11 o
   4  -3   1       28.25       27.06      0.43 o
   5  -3   1       27.85       28.12      0.54 o
   6  -3   1       50.39       50.31      0.94 o
   7  -3   1        1.14        1.64      0.39 o
   8  -3   1       12.49       13.80      1.33 o
   9  -3   1        9.67       10.60      0.70 o
  10  -3   1        0.85        0.34      0.32 o
 -10  -2   1        0.65        0.82      0.83 o
  -9  -2   1        8.76        8.19      0.41 o
  -8  -2   1        0.43        0.61      0.20 o
  -7  -2   1       15.31       14.02      0.35 o
  -6  -2   1       72.22       72.71      0.87 o
  -5  -2   1      255.81      275.09      2.70 o
  -4  -2   1      333.29      322.89      3.29 o
  -3  -2   1        3.01        2.43      0.10 o
  -2  -2   1      142.86      130.83      1.26 o
  -1  -2   1     7276.16     6882.79     77.10 o
   0  -2   1      993.35      996.27      9.38 o
   1  -2   1     2126.03     2087.10     29.33 o
   2  -2   1       19.56       24.52      0.33 o
   3  -2   1       82.85       95.22      0.94 o
   4  -2   1       16.66       16.65      0.38 o
   5  -2   1        4.12        3.77      0.16 o
   6  -2   1       42.55       42.45      0.65 o
   7  -2   1       13.92       14.67      0.47 o
   8  -2   1        5.27        5.75      0.38 o
   9  -2   1        0.00        0.01      0.24 o
  10  -2   1        0.69        0.52      0.29 o
 -10  -1   1        4.64        5.39      1.15 o
  -9  -1   1        0.82        0.89      0.32 o
  -8  -1   1        6.95        8.01      0.35 o
  -7  -1   1       55.03       52.08      0.66 o
  -6  -1   1        2.24        2.01      0.14 o
  -5  -1   1       84.26       80.18      0.89 o
  -4  -1   1        0.06        0.69      0.06 o
  -3  -1   1     1064.55     1046.69      9.42 o
  -2  -1   1     2949.11     2900.74     25.52 o
  -1  -1   1     1239.64     1228.00     12.56 o
   0  -1   1     2823.80     2789.10     28.85 o
   1  -1   1      629.07      652.71      6.61 o
   2  -1   1     1460.61     1521.33     14.30 o
   3  -1   1      165.92      167.66      1.55 o
   4  -1   1        1.42        0.37      0.07 o
   5  -1   1       53.78       52.62      0.60 o
   6  -1   1       11.14        8.94      0.21 o
   7  -1   1        2.73        2.55      0.22 o
   8  -1   1        0.16        0.04      0.16 o
  -9   0   1        0.04       -0.23      0.51 o
  -8   0   1       16.03       16.00      0.54 o
  -7   0   1        0.00        0.08      0.16 o
  -6   0   1        4.32        3.01      0.26 o
  -5   0   1       96.95       94.81      1.40 o
  -4   0   1       38.06       45.56      0.64 o
  -3   0   1       37.83       37.34      0.52 o
  -2   0   1     1562.01     1474.67     13.72 o
  -1   0   1     2499.96     2441.77     23.45 o
   0   0   1      126.40      120.52      1.80 o
   1   0   1      323.46      313.13      3.04 o
   2   0   1    12697.02    10482.52    269.99 o
   3   0   1      726.22      751.32      6.62 o
   4   0   1       17.78       20.98      0.37 o
   5   0   1       38.42       33.58      0.54 o
   6   0   1        3.19        3.48      0.17 o
   7   0   1       21.72       18.97      0.56 o
   8   0   1        0.67        0.11      0.23 o
   9   0   1        2.65        2.78      0.56 o
  -9   1   1        1.88        1.92      0.77 o
  -8   1   1        3.80        3.70      0.80 o
  -7   1   1        1.85        1.36      0.21 o
  -6   1   1        1.54        1.54      0.12 o
  -5   1   1        1.05        0.62      0.11 o
  -4   1   1       36.94       34.02      0.47 o
  -3   1   1      234.62      218.47      2.11 o
  -2   1   1      247.56      260.19      2.47 o
  -1   1   1      289.74      322.82      3.15 o
   0   1   1     1547.97     1587.76     16.96 o
   1   1   1      297.77      318.56      3.29 o
   2   1   1     3706.22     3750.30     37.55 o
   3   1   1      556.11      612.84      6.21 o
   4   1   1        1.14        2.94      0.16 o
   5   1   1        2.87        2.93      0.13 o
   6   1   1       47.82       47.48      0.64 o
   7   1   1      104.33      103.92      1.58 o
   8   1   1        0.21        0.00      0.21 o
   9   1   1        0.03        0.32      0.29 o
  -9   2   1        0.33       -0.19      0.56 o
  -8   2   1        2.71        2.78      0.28 o
  -7   2   1        0.97        1.49      0.14 o
  -6   2   1       21.87       17.31      0.30 o
  -5   2   1      291.46      297.91      2.89 o
  -4   2   1        7.19       12.79      0.26 o
  -3   2   1      506.66      514.97      7.07 o
  -2   2   1      920.78      934.94      8.26 o
  -1   2   1      207.15      226.02      2.39 o
   0   2   1     3658.46     3458.35     39.71 o
   1   2   1      322.77      322.67      3.32 o
   2   2   1      704.19      629.63      6.43 o
   3   2   1      249.83      254.27      2.64 o
   4   2   1      775.70      816.90      8.86 o
   5   2   1        0.03       -0.12      0.12 o
   6   2   1        3.50        3.12      0.14 o
   7   2   1      109.06      105.32      1.05 o
   8   2   1       20.31       18.75      0.51 o
   9   2   1       10.09        9.03      0.48 o
  10   2   1        0.98        0.04      0.44 o
  -9   3   1        4.38        4.84      1.06 o
  -8   3   1        1.23        1.20      0.28 o
  -7   3   1        0.01        0.11      0.22 o
  -6   3   1       57.55       57.06      0.90 o
  -5   3   1       10.42       10.12      0.25 o
  -4   3   1       16.89       25.00      0.45 o
  -3   3   1       19.28       21.67      0.28 o
  -2   3   1      440.67      460.70      4.40 o
  -1   3   1       66.33       70.46      1.47 o
   0   3   1       81.54       82.94      0.82 o
   1   3   1      316.52      274.41      2.63 o
   2   3   1      307.00      305.10      2.77 o
   3   3   1       61.27       65.39      0.70 o
   4   3   1       54.03       45.17      0.58 o
   5   3   1       29.35       31.89      0.47 o
   6   3   1       48.18       46.03      0.72 o
   7   3   1        0.01       -0.01      0.13 o
   8   3   1        9.13       10.92      0.38 o
   9   3   1        1.32        1.58      0.23 o
  10   3   1        0.07       -0.07      0.31 o
 -10   4   1        1.13        1.27      0.93 o
  -9   4   1        4.77        6.00      0.50 o
  -8   4   1        1.52        1.10      0.31 o
  -7   4   1       15.46       14.23      0.65 o
  -6   4   1       37.82       38.24      0.79 o
  -5   4   1       48.15       40.22      0.63 o
  -4   4   1      401.51      439.28      3.95 o
  -3   4   1      131.28      170.58      1.75 o
  -2   4   1       44.16       48.14      0.58 o
  -1   4   1        4.76        2.92      0.12 o
   0   4   1      197.41      181.72      1.70 o
   1   4   1      562.34      578.60      5.46 o
   2   4   1       15.40       13.40      0.30 o
   3   4   1       18.59       21.01      0.34 o
   4   4   1      115.68      105.57      1.17 o
   5   4   1        1.19        1.55      0.15 o
   6   4   1        6.13        6.55      0.28 o
   7   4   1        4.41        4.14      0.28 o
   8   4   1       12.89       13.76      0.49 o
   9   4   1        0.12        0.20      0.20 o
  10   4   1        0.10       -0.03      0.22 o
 -10   5   1        0.04        0.62      0.45 o
  -9   5   1        0.92        1.56      0.39 o
  -8   5   1        0.57        0.27      0.31 o
  -7   5   1        0.02        0.44      0.30 o
  -6   5   1        1.00        0.33      0.28 o
  -5   5   1       41.56       39.30      1.78 o
  -4   5   1        7.72        5.85      0.20 o
  -3   5   1       51.17       54.79      0.69 o
  -2   5   1      522.97      597.41      5.74 o
  -1   5   1        8.33        9.53      0.22 o
   0   5   1       65.58       77.23      0.84 o
   1   5   1     1852.93     2037.57     18.83 o
   2   5   1      334.84      335.51      3.29 o
   3   5   1      351.76      354.37      3.74 o
   4   5   1       65.78       74.47      1.02 o
   5   5   1        7.88        9.49      0.41 o
   6   5   1       10.98       11.44      0.51 o
   7   5   1       10.52        9.48      0.41 o
   8   5   1        0.05       -0.14      0.21 o
   9   5   1        0.84        0.46      0.25 o
  10   5   1        0.85        0.44      0.29 o
  -9   6   1        2.33        2.64      0.49 o
  -8   6   1        3.99        5.37      0.75 o
  -7   6   1        5.88        6.58      0.56 o
  -6   6   1        0.42        0.36      0.30 o
  -5   6   1      124.51      116.66      2.60 o
  -4   6   1       44.13       47.00      0.90 o
  -3   6   1       11.06        8.57      0.29 o
  -2   6   1       64.35       65.88      0.82 o
  -1   6   1      213.02      228.76      2.18 o
   0   6   1        3.18        4.05      0.17 o
   1   6   1       58.98       77.05      0.93 o
   2   6   1      126.55      122.65      1.62 o
   3   6   1      108.64      104.62      1.32 o
   4   6   1       83.00       83.88      1.14 o
   5   6   1        6.12        5.81      0.29 o
   6   6   1       64.21       61.26      1.08 o
   7   6   1       14.65       15.55      0.56 o
   8   6   1       24.40       25.40      0.73 o
   9   6   1        0.32        0.93      0.32 o
  10   6   1       15.60       17.31      0.81 o
  -9   7   1        2.09        4.36      1.16 o
  -8   7   1        0.59        0.25      0.65 o
  -7   7   1       10.43       14.98      0.85 o
  -6   7   1       78.90       80.74      2.12 o
  -5   7   1       11.20        9.75      0.70 o
  -4   7   1       12.63       12.83      0.57 o
  -3   7   1      196.20      189.36      2.70 o
  -2   7   1        1.98        1.58      0.18 o
  -1   7   1       14.97       18.19      0.39 o
   0   7   1      560.09      613.85      5.91 o
   1   7   1      143.51      149.03      2.23 o
   2   7   1       98.23      110.94      2.01 o
   3   7   1       10.36       10.66      0.38 o
   4   7   1        3.81        3.54      0.24 o
   5   7   1        8.68        8.96      0.47 o
   6   7   1        3.92        3.55      0.35 o
   7   7   1       18.09       18.45      0.70 o
   8   7   1       22.35       26.21      0.84 o
   9   7   1        1.99        2.54      0.41 o
  10   7   1        7.40        7.08      0.70 o
  -8   8   1        8.75        5.80      0.67 o
  -7   8   1        4.20        5.72      0.71 o
  -6   8   1        6.35        7.33      0.66 o
  -5   8   1       35.14       34.19      1.34 o
  -4   8   1       87.48       82.29      2.49 o
  -3   8   1      148.06      149.21      2.64 o
  -2   8   1       77.45       74.72      1.14 o
  -1   8   1       35.69       30.36      0.64 o
   0   8   1       48.16       38.86      1.02 o
   1   8   1       69.67       67.17      1.00 o
   2   8   1        0.53        1.04      0.23 o
   3   8   1       19.52       17.44      0.52 o
   4   8   1        1.77        2.30      0.26 o
   5   8   1        3.19        2.97      0.37 o
   6   8   1        2.63        2.59      0.39 o
   7   8   1       35.30       36.98      1.14 o
   8   8   1       14.79       16.26      0.80 o
   9   8   1        0.41       -0.09      0.43 o
  -8   9   1        2.18        2.83      0.61 o
  -7   9   1        7.72        9.20      1.31 o
  -6   9   1        1.12        1.29      0.48 o
  -5   9   1      110.06      105.43      2.70 o
  -4   9   1       92.73       93.02      2.42 o
  -3   9   1        0.69        0.26      0.65 o
  -2   9   1       29.74       31.21      0.96 o
  -1   9   1       33.29       33.46      0.71 o
   0   9   1       60.37       51.85      1.73 o
   1   9   1       19.10       16.15      0.48 o
   2   9   1        8.77        6.25      0.33 o
   3   9   1       93.57       90.54      1.45 o
   4   9   1        2.91        3.59      0.36 o
   5   9   1        8.62        8.36      0.61 o
   6   9   1        8.51        9.64      0.61 o
   7   9   1        2.52        2.78      0.47 o
   8   9   1       20.61       22.74      1.08 o
   9   9   1        0.04        0.34      0.57 o
  -7  10   1        0.27       -0.01      0.77 o
  -6  10   1        1.23        1.87      0.59 o
  -5  10   1        0.01        0.34      0.67 o
  -4  10   1        1.81        1.47      0.51 o
  -3  10   1        0.05        0.48      0.41 o
  -2  10   1        1.65        1.34      0.36 o
  -1  10   1       43.90       39.08      2.87 o
   0  10   1       88.08       75.35      1.41 o
   1  10   1       60.12       51.76      1.29 o
   2  10   1        3.05        2.10      0.30 o
   3  10   1        0.18       -0.07      0.22 o
   4  10   1       36.35       32.52      0.91 o
   5  10   1        0.00        0.40      0.29 o
   6  10   1        0.13       -0.16      0.32 o
   7  10   1        4.47        4.01      0.86 o
   8  10   1        4.03        2.87      1.08 o
  -6  11   1        1.24        1.64      0.61 o
  -5  11   1        0.04        0.76      0.55 o
  -4  11   1       15.10       15.40      1.04 o
  -3  11   1        2.45        2.92      0.59 o
  -2  11   1       35.12       31.21      2.15 o
  -1  11   1       14.98       15.06      1.59 o
   0  11   1        0.37       -0.07      0.32 o
   1  11   1       79.72       75.15      1.49 o
   2  11   1       11.28        9.19      0.54 o
   3  11   1        6.07        6.40      0.43 o
   4  11   1       10.08        7.95      0.56 o
   5  11   1        3.61        4.17      0.53 o
   6  11   1        0.75        0.36      0.39 o
   7  11   1        2.93        3.90      0.65 o
  -5  12   1        1.71        1.28      1.79 o
  -4  12   1        8.07        9.79      0.94 o
  -3  12   1        1.64        3.00      1.21 o
  -2  12   1        2.33        2.75      1.15 o
  -1  12   1        3.70        4.30      1.10 o
   0  12   1        2.82        1.91      0.58 o
   1  12   1       24.10       22.35      0.99 o
   2  12   1        1.85        1.76      0.39 o
   3  12   1        3.71        3.64      0.47 o
   4  12   1       15.94       18.27      0.71 o
   5  12   1        1.13        1.62      0.37 o
   6  12   1        0.55        0.72      0.52 o
  -4  13   1        5.09        6.21      1.46 o
  -3  13   1       15.44       18.71      2.04 o
  -2  13   1        0.14       -0.70      0.90 o
  -1  13   1        7.10        4.65      1.32 o
   0  13   1        0.39       -0.44      0.96 o
   1  13   1        0.13        0.27      0.55 o
   2  13   1        1.92        1.26      0.45 o
   3  13   1       20.78       20.09      0.87 o
   4  13   1        2.82        2.04      0.53 o
   5  13   1        0.99        1.87      0.99 o
  -2  14   1        6.38        8.95      1.69 o
  -1  14   1       17.12       18.39      2.07 o
   0  14   1        0.05       -0.17      1.06 o
   1  14   1       15.58       18.96      1.92 o
   2  14   1       22.58       24.25      1.45 o
   3  14   1        5.06        5.03      0.85 o
  -2 -13   2        3.96        4.61      0.86 o
  -1 -13   2       10.96       14.14      1.16 o
   0 -13   2        0.15        0.59      1.23 o
   1 -13   2        0.01       -0.89      1.16 o
  -4 -12   2        0.38        0.28      0.85 o
  -3 -12   2        1.80        1.78      0.54 o
  -2 -12   2        0.88        1.59      0.52 o
  -1 -12   2        1.63        3.35      0.57 o
   0 -12   2       13.82       13.99      2.05 o
   1 -12   2        0.06        0.77      0.61 o
   2 -12   2        1.38        0.25      0.93 o
   3 -12   2        0.33       -0.89      0.89 o
   4 -12   2        1.27        0.72      1.21 o
  -6 -11   2        0.06        0.08      0.49 o
  -5 -11   2        5.61        8.23      0.86 o
  -4 -11   2        0.01       -0.12      0.60 o
  -3 -11   2        4.02        3.84      0.57 o
  -2 -11   2        3.57        3.34      0.56 o
  -1 -11   2        1.73        1.39      0.46 o
   0 -11   2        0.70        0.86      0.43 o
   1 -11   2        1.28        1.34      0.45 o
   2 -11   2        9.94       10.23      2.35 o
   3 -11   2        2.38        1.39      1.15 o
   4 -11   2        0.45        0.89      1.18 o
   5 -11   2        3.50        3.46      0.74 o
  -7 -10   2        0.29       -0.26      0.48 o
  -6 -10   2        1.46        1.57      0.46 o
  -5 -10   2       23.89       26.93      1.06 o
  -4 -10   2        0.00       -0.06      0.35 o
  -3 -10   2        6.31        5.74      0.58 o
  -2 -10   2       19.44       19.41      0.90 o
  -1 -10   2        2.74        1.82      0.41 o
   0 -10   2        9.00        6.76      0.59 o
   1 -10   2       19.13       19.75      0.88 o
   2 -10   2        1.33        1.34      0.42 o
   3 -10   2        6.65        5.92      0.59 o
   4 -10   2        4.94        4.97      1.05 o
   5 -10   2        0.34       -0.45      0.45 o
   6 -10   2        0.00        0.03      0.52 o
  -8  -9   2        5.85        7.76      0.80 o
  -7  -9   2       10.55       10.55      0.84 o
  -6  -9   2        0.53        0.04      0.35 o
  -5  -9   2        0.98        0.44      0.35 o
  -4  -9   2        2.48        2.93      0.38 o
  -3  -9   2        0.00        0.04      0.27 o
  -2  -9   2       28.83       26.55      0.82 o
  -1  -9   2        0.14        0.21      0.33 o
   0  -9   2       14.02       10.40      0.63 o
   1  -9   2       23.67       19.75      0.82 o
   2  -9   2       14.33       12.58      0.58 o
   3  -9   2       58.47       58.69      1.52 o
   4  -9   2        5.75        4.77      0.53 o
   5  -9   2        5.41        5.48      0.74 o
   6  -9   2        0.22        0.89      0.53 o
   7  -9   2        1.42        0.80      0.57 o
  -8  -8   2        0.49        0.93      0.38 o
  -7  -8   2        1.80        1.26      0.38 o
  -6  -8   2        5.10        4.93      0.54 o
  -5  -8   2       23.62       25.69      0.82 o
  -4  -8   2       13.09       11.56      0.50 o
  -3  -8   2        0.50        0.25      0.22 o
  -2  -8   2       34.91       32.53      0.78 o
  -1  -8   2      141.35      132.91      2.14 o
   0  -8   2       16.37       16.07      0.73 o
   1  -8   2      118.15      107.46      1.81 o
   2  -8   2       52.10       50.54      1.09 o
   3  -8   2       27.37       28.14      0.80 o
   4  -8   2       25.48       23.67      0.90 o
   5  -8   2        0.05       -0.14      0.33 o
   6  -8   2        0.01        0.61      0.47 o
   7  -8   2        1.83        1.96      0.56 o
   8  -8   2        8.93        8.79      0.84 o
  -9  -7   2        3.34        4.29      1.33 o
  -8  -7   2        2.25        3.63      0.61 o
  -7  -7   2        8.16        8.06      0.59 o
  -6  -7   2        0.02        0.05      0.27 o
  -5  -7   2        0.03        0.37      0.26 o
  -4  -7   2       62.88       59.73      1.02 o
  -3  -7   2        2.92        2.87      0.30 o
  -2  -7   2       37.33       33.33      0.74 o
  -1  -7   2        3.83        4.10      0.30 o
   0  -7   2       23.51       29.64      0.69 o
   1  -7   2       10.52       10.94      0.65 o
   2  -7   2       24.06       23.86      0.68 o
   3  -7   2        6.46        6.29      0.40 o
   4  -7   2      103.89      100.61      1.70 o
   5  -7   2        0.41        0.50      0.34 o
   6  -7   2       20.96       23.90      2.73 o
   7  -7   2       44.93       48.98      1.68 o
   8  -7   2        1.52        1.20      0.69 o
  -9  -6   2        0.63        0.67      0.34 o
  -8  -6   2        1.75        1.39      0.47 o
  -7  -6   2        0.62        0.04      0.28 o
  -6  -6   2      127.37      119.46      2.82 o
  -5  -6   2       30.33       31.50      1.05 o
  -4  -6   2      329.85      321.94      3.65 o
  -3  -6   2        9.82        8.70      0.35 o
  -2  -6   2       16.45       16.66      0.45 o
  -1  -6   2       17.49       14.16      0.45 o
   0  -6   2        0.42        0.47      0.14 o
   1  -6   2       79.06       81.94      1.11 o
   2  -6   2        8.56       10.62      0.44 o
   3  -6   2       15.79       17.26      0.55 o
   4  -6   2       18.97       19.64      0.63 o
   5  -6   2       27.24       23.43      0.69 o
   6  -6   2        2.61        1.84      0.38 o
   7  -6   2       15.63       14.87      0.89 o
   8  -6   2        0.20        0.67      0.49 o
   9  -6   2        0.05        0.03      0.46 o
 -10  -5   2        1.33        0.82      0.43 o
  -9  -5   2       13.32       15.05      0.97 o
  -8  -5   2        4.90        5.80      0.45 o
  -7  -5   2        0.03       -0.22      0.22 o
  -6  -5   2      126.42      124.09      2.22 o
  -5  -5   2        8.77        9.20      0.40 o
  -4  -5   2        8.04        6.35      0.31 o
  -3  -5   2       92.40       90.12      1.23 o
  -2  -5   2      371.76      330.51      3.62 o
  -1  -5   2      364.11      383.59      3.56 o
   0  -5   2        2.96        1.96      0.16 o
   1  -5   2      420.18      435.83      4.00 o
   2  -5   2      188.01      198.21      2.28 o
   3  -5   2        0.03        0.02      0.17 o
   4  -5   2       61.42       59.73      1.10 o
   5  -5   2        4.65        5.14      0.35 o
   6  -5   2        3.59        4.00      0.41 o
   7  -5   2        1.83        2.12      0.42 o
   8  -5   2        9.00       12.16      1.60 o
   9  -5   2        0.04       -0.19      0.40 o
 -10  -4   2        4.30        4.88      0.48 o
  -9  -4   2        0.58        0.73      0.31 o
  -8  -4   2        0.42        0.43      0.26 o
  -7  -4   2        9.71        9.24      0.47 o
  -6  -4   2       68.32       66.78      1.26 o
  -5  -4   2       93.00       91.26      1.35 o
  -4  -4   2       22.09       22.05      0.51 o
  -3  -4   2        1.03        2.49      0.24 o
  -2  -4   2      713.68      691.56      7.18 o
  -1  -4   2       51.60       53.27      0.66 o
   0  -4   2      625.72      623.95      5.58 o
   1  -4   2       23.81       29.48      0.48 o
   2  -4   2       30.14       32.62      0.48 o
   3  -4   2      516.77      531.77      5.58 o
   4  -4   2        4.04        4.73      0.41 o
   5  -4   2       26.05       25.37      0.65 o
   6  -4   2        0.68        0.52      0.21 o
   7  -4   2        1.06        1.07      0.30 o
   8  -4   2        3.52        3.92      0.67 o
   9  -4   2        1.53        2.31      0.50 o
  10  -4   2        0.79        0.90      0.44 o
 -10  -3   2        3.22        3.81      0.40 o
  -9  -3   2       19.15       19.86      0.68 o
  -8  -3   2        1.62        1.15      0.26 o
  -7  -3   2        0.49        0.51      0.20 o
  -6  -3   2        0.96        1.04      0.16 o
  -5  -3   2       11.57       11.83      0.43 o
  -4  -3   2        9.12        7.92      0.38 o
  -3  -3   2      161.89      153.64      1.94 o
  -2  -3   2        1.62        3.67      0.16 o
  -1  -3   2      116.42      134.78      1.45 o
   0  -3   2      532.64      548.17      4.89 o
   1  -3   2        0.18        0.06      0.08 o
   2  -3   2      436.41      457.75      4.78 o
   3  -3   2      134.74      151.48      1.73 o
   4  -3   2       42.73       39.42      0.61 o
   5  -3   2        8.55        7.30      0.34 o
   6  -3   2        6.74        7.89      0.37 o
   7  -3   2        0.14        0.20      0.20 o
   8  -3   2        8.09        6.98      0.86 o
   9  -3   2        0.30        0.03      0.34 o
  10  -3   2        0.42        0.80      0.27 o
 -10  -2   2        0.55        0.36      0.28 o
  -9  -2   2        0.21        0.03      0.22 o
  -8  -2   2        1.97        1.73      0.24 o
  -7  -2   2        0.41        0.34      0.18 o
  -6  -2   2        3.38        4.32      0.22 o
  -5  -2   2       26.32       25.83      0.43 o
  -4  -2   2      224.65      225.25      2.28 o
  -3  -2   2       30.48       33.31      0.46 o
  -2  -2   2      181.30      180.76      1.85 o
  -1  -2   2      381.78      386.09      3.74 o
   0  -2   2      181.85      202.51      1.88 o
   1  -2   2      206.89      228.41      2.26 o
   2  -2   2        4.96        2.18      0.12 o
   3  -2   2       26.68       23.07      0.39 o
   4  -2   2        5.78        4.76      0.15 o
   5  -2   2        0.00        0.08      0.13 o
   6  -2   2       35.44       34.19      0.73 o
   7  -2   2        0.95        0.83      0.26 o
   8  -2   2        0.34        0.18      0.31 o
   9  -2   2        6.40        6.82      0.57 o
  10  -2   2        1.98        1.51      0.39 o
 -10  -1   2        0.48        0.43      0.80 o
  -9  -1   2        0.02       -0.55      0.62 o
  -8  -1   2        4.41        3.78      0.37 o
  -7  -1   2       10.74       10.88      0.32 o
  -6  -1   2       17.19       17.85      0.43 o
  -5  -1   2       63.83       62.69      0.75 o
  -4  -1   2      171.71      179.56      1.80 o
  -3  -1   2      997.91     1033.15      8.49 o
  -2  -1   2       26.23       34.33      0.44 o
  -1  -1   2     2909.57     2948.73     27.80 o
   0  -1   2        3.50        5.32      0.13 o
   1  -1   2      290.22      301.59      3.59 o
   2  -1   2      683.10      672.12      6.39 o
   3  -1   2      271.76      336.57      3.02 o
   4  -1   2      219.89      244.26      2.40 o
   5  -1   2       55.53       60.26      0.69 o
   6  -1   2        3.09        3.77      0.16 o
   7  -1   2       33.28       30.05      0.97 o
   8  -1   2        1.31        1.22      0.41 o
   9  -1   2        8.47        8.36      0.82 o
  10  -1   2        1.48        2.48      0.33 o
 -10   0   2        0.43        0.37      0.56 o
  -9   0   2        6.36        4.77      0.68 o
  -8   0   2        0.94        0.78      0.19 o
  -7   0   2       16.49       17.86      0.33 o
  -6   0   2       14.72       13.61      0.34 o
  -5   0   2       14.72       19.72      0.32 o
  -4   0   2      242.30      239.83      2.18 o
  -3   0   2      552.62      557.17      4.87 o
  -2   0   2      815.98      785.90      6.99 o
  -1   0   2     3900.64     3664.63     46.21 o
   0   0   2      384.08      416.46      3.96 o
   1   0   2      447.53      464.56      4.42 o
   2   0   2     4338.63     4245.42     61.34 o
   3   0   2      226.21      243.70      2.10 o
   4   0   2      299.37      305.17      2.78 o
   5   0   2        2.13        1.79      0.11 o
   6   0   2       33.00       29.92      0.43 o
   7   0   2        7.82        7.79      0.23 o
   8   0   2        0.08       -0.16      0.17 o
   9   0   2        0.00        0.13      0.26 o
 -10   1   2        0.36       -0.42      0.72 o
  -9   1   2        4.12        5.07      0.69 o
  -8   1   2        2.16        1.68      0.61 o
  -7   1   2        0.12        0.23      0.09 o
  -6   1   2       38.72       42.74      0.49 o
  -5   1   2        0.10        0.11      0.06 o
  -4   1   2       36.59       39.15      0.44 o
  -3   1   2      129.44      129.30      1.20 o
  -2   1   2      319.22      339.29      2.69 o
  -1   1   2       51.39       40.01      0.46 o
   0   1   2      654.10      686.50     10.53 o
   1   1   2     1005.78     1041.05      8.70 o
   2   1   2    15913.52    13045.19    407.40 o
   3   1   2       88.63       83.29      0.78 o
   4   1   2      914.95      991.13      8.21 o
   5   1   2       24.80       29.96      0.37 o
   6   1   2       27.34       29.85      0.39 o
   7   1   2       33.21       32.86      0.44 o
   8   1   2       11.05       10.78      0.37 o
   9   1   2        3.31        2.35      0.36 o
  10   1   2        0.60        1.41      0.39 o
 -10   2   2       19.27       24.77      1.95 o
  -9   2   2        3.78        4.67      0.55 o
  -8   2   2        0.17       -0.10      0.19 o
  -7   2   2       46.54       45.90      1.58 o
  -6   2   2        4.28        3.98      0.14 o
  -5   2   2       19.74       20.60      0.36 o
  -4   2   2       23.68       32.93      0.36 o
  -3   2   2        7.82        9.01      0.19 o
  -2   2   2       15.73       19.01      0.24 o
  -1   2   2      186.93      180.34      1.82 o
   0   2   2      379.82      368.29      3.58 o
   1   2   2     1059.82     1105.65      9.26 o
   2   2   2     1033.04     1090.72     11.06 o
   3   2   2      139.16      146.56      1.47 o
   4   2   2        8.91       14.40      0.26 o
   5   2   2       12.65       14.52      0.31 o
   6   2   2       23.42       25.61      0.39 o
   7   2   2        0.17        0.31      0.11 o
   8   2   2        2.70        2.76      0.22 o
   9   2   2        7.21        7.71      0.34 o
  10   2   2        1.10        0.87      0.35 o
 -10   3   2        3.11        4.22      1.09 o
  -9   3   2        1.76        1.80      0.33 o
  -8   3   2        2.41        2.65      0.34 o
  -7   3   2        9.62        8.92      0.49 o
  -6   3   2      206.95      220.00      3.74 o
  -5   3   2      144.72      154.84      1.48 o
  -4   3   2       53.57       61.79      0.71 o
  -3   3   2      895.66      939.27      9.24 o
  -2   3   2      447.01      469.32      4.68 o
  -1   3   2       26.76       28.99      0.35 o
   0   3   2       41.04       32.05      0.33 o
   1   3   2     1034.10     1021.95      9.04 o
   2   3   2        0.01        0.10      0.06 o
   3   3   2      417.33      418.95      4.28 o
   4   3   2      112.51      112.66      1.30 o
   5   3   2        4.45        5.84      0.19 o
   6   3   2        1.99        1.95      0.14 o
   7   3   2        0.08        0.29      0.14 o
   8   3   2        2.29        1.83      0.22 o
   9   3   2        2.14        1.41      0.25 o
  10   3   2        2.42        2.40      0.29 o
 -10   4   2        2.64        3.12      0.74 o
  -9   4   2        2.74        2.28      0.52 o
  -8   4   2       16.28       15.03      0.93 o
  -7   4   2        0.10        0.05      0.23 o
  -6   4   2       49.28       46.63      1.06 o
  -5   4   2      591.63      607.14      6.99 o
  -4   4   2        4.57        3.95      0.14 o
  -3   4   2        6.84        5.26      0.16 o
  -2   4   2        6.56        7.05      0.28 o
  -1   4   2      726.46      818.89      7.29 o
   0   4   2       51.87       54.19      0.69 o
   1   4   2        2.55        1.39      0.09 o
   2   4   2       15.18       18.42      0.33 o
   3   4   2      471.32      505.58      4.83 o
   4   4   2       84.90       97.12      1.13 o
   5   4   2        0.59        0.20      0.14 o
   6   4   2       15.94       15.68      0.40 o
   7   4   2        3.67        3.54      0.34 o
   8   4   2        0.05       -0.16      0.18 o
   9   4   2        5.31        5.36      0.35 o
  10   4   2        0.27        0.24      0.23 o
 -10   5   2        0.59        0.80      0.87 o
  -9   5   2        0.01       -0.30      0.30 o
  -8   5   2        0.00        0.22      0.28 o
  -7   5   2        1.62        1.14      0.52 o
  -6   5   2        1.98        2.25      0.52 o
  -5   5   2       54.79       51.05      1.51 o
  -4   5   2       17.31       20.25      0.40 o
  -3   5   2       15.22       17.13      0.40 o
  -2   5   2       11.89       12.61      0.39 o
  -1   5   2       78.63       79.92      0.93 o
   0   5   2      234.10      274.81      2.54 o
   1   5   2       99.81      117.32      1.11 o
   2   5   2      143.29      151.30      1.59 o
   3   5   2      264.61      264.99      2.85 o
   4   5   2        4.62        3.97      0.22 o
   5   5   2       21.67       20.93      0.50 o
   6   5   2        4.27        3.30      0.23 o
   7   5   2        7.76        8.60      0.40 o
   8   5   2        0.03       -0.10      0.22 o
   9   5   2        1.05        0.57      0.25 o
  10   5   2        1.70        2.04      0.34 o
  -9   6   2       12.90       12.65      0.80 o
  -8   6   2        0.33        0.06      0.33 o
  -7   6   2       16.44       16.11      1.66 o
  -6   6   2        0.50        0.08      0.28 o
  -5   6   2        0.85        0.64      0.25 o
  -4   6   2       87.46       81.75      1.34 o
  -3   6   2       12.36       12.70      0.33 o
  -2   6   2        2.63        4.66      0.18 o
  -1   6   2       79.95       85.84      0.99 o
   0   6   2      103.41      100.78      1.07 o
   1   6   2      211.28      230.16      2.20 o
   2   6   2       12.49       16.24      0.37 o
   3   6   2       29.66       37.66      0.68 o
   4   6   2      184.26      181.11      2.09 o
   5   6   2      166.83      165.96      2.16 o
   6   6   2        6.02        6.19      0.38 o
   7   6   2        6.81        6.21      0.52 o
   8   6   2        7.14        6.16      0.43 o
   9   6   2        3.50        2.98      0.38 o
  10   6   2        1.07        1.11      0.34 o
  -9   7   2        1.20        2.45      0.55 o
  -8   7   2        0.48        0.63      0.72 o
  -7   7   2        3.67        3.62      0.51 o
  -6   7   2        1.65        1.18      0.56 o
  -5   7   2       10.07        8.47      0.60 o
  -4   7   2      163.75      163.15      2.80 o
  -3   7   2      142.52      138.17      2.05 o
  -2   7   2       35.53       33.24      0.52 o
  -1   7   2      568.25      546.30      5.25 o
   0   7   2       41.71       47.39      0.63 o
   1   7   2        1.38        1.39      0.14 o
   2   7   2       19.47       24.01      0.54 o
   3   7   2       59.13       65.61      0.95 o
   4   7   2       63.49       61.03      0.98 o
   5   7   2       58.67       57.08      1.01 o
   6   7   2       51.09       52.59      1.82 o
   7   7   2       47.85       48.59      1.10 o
   8   7   2        1.54        1.87      0.35 o
   9   7   2        0.44        0.22      0.32 o
  10   7   2       14.85       19.20      0.87 o
  -9   8   2        0.24        0.88      1.30 o
  -8   8   2        5.65        4.27      0.66 o
  -7   8   2        4.77        3.65      0.63 o
  -6   8   2       26.20       27.03      1.15 o
  -5   8   2       11.53       10.16      0.71 o
  -4   8   2       53.96       50.06      2.60 o
  -3   8   2      141.41      143.04      2.54 o
  -2   8   2       31.66       33.31      0.78 o
  -1   8   2       98.07       88.95      1.28 o
   0   8   2       10.15       11.28      0.34 o
   1   8   2       36.29       37.55      0.68 o
   2   8   2       54.00       52.62      0.85 o
   3   8   2       29.28       34.18      0.72 o
   4   8   2       10.88        8.87      0.35 o
   5   8   2        0.00       -0.04      0.22 o
   6   8   2        4.06        3.74      0.66 o
   7   8   2       12.61       12.89      0.61 o
   8   8   2        8.90        8.69      0.54 o
   9   8   2        0.97        1.01      0.39 o
  -8   9   2        1.87        2.79      0.61 o
  -7   9   2        4.69        4.88      0.66 o
  -6   9   2        3.91        3.23      0.56 o
  -5   9   2        5.71        7.33      0.68 o
  -4   9   2        5.56        5.03      1.08 o
  -3   9   2      545.75      525.04      9.74 o
  -2   9   2      385.39      372.43      5.04 o
  -1   9   2        9.92        9.67      0.39 o
   0   9   2       24.12       20.58      0.56 o
   1   9   2       36.00       36.98      0.88 o
   2   9   2        0.69        0.60      0.20 o
   3   9   2       11.46       11.56      0.50 o
   4   9   2       20.65       21.15      0.63 o
   5   9   2        3.10        3.26      0.49 o
   6   9   2        3.44        3.13      0.43 o
   7   9   2       13.58       15.51      0.68 o
   8   9   2        2.25        2.76      0.48 o
   9   9   2        0.07        0.27      1.10 o
  -7  10   2        0.28        0.94      0.75 o
  -6  10   2        1.27        1.32      0.73 o
  -5  10   2        4.93        5.25      1.01 o
  -4  10   2        1.18        1.42      0.55 o
  -3  10   2        1.77        2.14      0.50 o
  -2  10   2       19.28       20.72      1.86 o
  -1  10   2       28.98       32.38      0.96 o
   0  10   2        7.61        8.65      0.45 o
   1  10   2        2.26        2.33      0.32 o
   2  10   2      138.52      128.78      1.74 o
   3  10   2      112.25      108.44      2.04 o
   4  10   2        3.31        2.34      0.34 o
   5  10   2        1.14        1.49      0.32 o
   6  10   2       19.16       19.17      1.71 o
   7  10   2        1.83        1.34      0.41 o
   8  10   2        0.01       -0.03      0.45 o
  -7  11   2        2.89        4.40      0.75 o
  -6  11   2        0.41        0.39      0.55 o
  -5  11   2        0.00       -0.44      0.44 o
  -4  11   2        6.55        5.99      0.71 o
  -3  11   2        0.94        0.98      0.77 o
  -2  11   2       44.70       44.18      2.26 o
  -1  11   2        0.21        1.19      1.28 o
   0  11   2        0.88        0.59      0.27 o
   1  11   2       10.15       12.15      0.60 o
   2  11   2       21.82       24.61      0.79 o
   3  11   2       75.67       69.79      1.29 o
   4  11   2        0.22        0.26      0.28 o
   5  11   2       12.71       14.42      0.76 o
   6  11   2        4.46        3.97      0.52 o
   7  11   2        0.91        1.80      0.48 o
   8  11   2        0.37        1.02      0.54 o
  -6  12   2        0.38        0.49      0.57 o
  -5  12   2        1.41        1.40      0.79 o
  -4  12   2        2.88        2.69      0.67 o
  -3  12   2        1.35        1.16      1.02 o
  -2  12   2        3.73        3.13      1.03 o
  -1  12   2        8.76        7.36      1.25 o
   0  12   2        5.93        5.89      0.71 o
   1  12   2       10.39       12.30      0.73 o
   2  12   2        9.86       11.29      0.61 o
   3  12   2       30.08       31.62      0.99 o
   4  12   2        5.82        5.64      0.45 o
   5  12   2        1.73        1.91      0.41 o
   6  12   2        2.60        3.36      0.58 o
   7  12   2        0.96        1.23      0.59 o
  -4  13   2        9.71       15.54      1.89 o
  -3  13   2        4.88        6.16      1.35 o
  -2  13   2        1.78        1.82      1.08 o
  -1  13   2        2.54        1.94      1.18 o
   0  13   2        0.29        0.65      0.92 o
   1  13   2        0.14        0.31      0.54 o
   2  13   2        4.59        4.36      0.58 o
   3  13   2        0.03        0.20      0.38 o
   4  13   2        1.95        0.51      0.39 o
   5  13   2        4.24        4.59      0.64 o
   6  13   2        0.07       -0.12      0.52 o
  -3  14   2       12.58       17.36      2.08 o
  -2  14   2        1.44        0.80      1.16 o
  -1  14   2        0.94        0.49      1.08 o
   0  14   2        2.68        3.39      1.23 o
   1  14   2       15.01       20.25      1.99 o
   2  14   2       12.60       11.06      1.02 o
   3  14   2        2.85        3.11      0.62 o
   4  14   2       20.23       23.79      1.39 o
  -3 -12   3        0.03        0.29      0.61 o
  -2 -12   3        0.01        0.48      0.60 o
  -1 -12   3       18.77       22.45      1.80 o
   0 -12   3       20.53       20.60      1.84 o
   1 -12   3        0.76        1.43      0.69 o
   2 -12   3        8.57       10.39      1.09 o
  -5 -11   3        6.44        6.50      1.19 o
  -4 -11   3        0.37        0.05      0.58 o
  -3 -11   3       15.59       20.06      1.03 o
  -2 -11   3        5.28        3.23      0.59 o
  -1 -11   3        0.74        0.36      0.42 o
   0 -11   3        0.12       -0.14      0.56 o
   1 -11   3        3.10        3.51      1.41 o
   2 -11   3        4.22        6.61      0.90 o
   3 -11   3        0.18        0.85      0.68 o
   4 -11   3        2.98        0.85      1.22 o
  -6 -10   3       11.27       10.89      0.91 o
  -5 -10   3       11.14       11.69      0.78 o
  -4 -10   3        0.27        0.45      0.39 o
  -3 -10   3       11.56       12.60      0.93 o
  -2 -10   3        0.52        0.55      0.43 o
  -1 -10   3        0.35        0.91      0.41 o
   0 -10   3       23.97       24.72      1.00 o
   1 -10   3        2.33        1.90      0.46 o
   2 -10   3        7.83        6.19      1.08 o
   3 -10   3        0.10       -0.54      0.54 o
   4 -10   3        0.61        0.83      0.44 o
   5 -10   3        0.00       -0.35      0.51 o
   6 -10   3        0.03       -0.15      0.58 o
  -7  -9   3        1.55        1.44      0.67 o
  -6  -9   3        0.30        0.58      0.40 o
  -5  -9   3        0.15        0.86      0.89 o
  -4  -9   3        0.58        0.93      0.34 o
  -3  -9   3        0.44        0.57      0.30 o
  -2  -9   3        0.02       -0.31      0.31 o
  -1  -9   3       12.40       12.94      0.73 o
   0  -9   3       24.22       17.85      0.84 o
   1  -9   3       12.23       11.59      0.70 o
   2  -9   3       17.28       14.84      0.79 o
   3  -9   3        1.36        1.28      0.35 o
   4  -9   3        2.05        1.61      0.45 o
   5  -9   3        4.96        6.08      1.30 o
   6  -9   3        8.38        9.60      2.67 o
   7  -9   3        0.37        0.64      0.58 o
  -8  -8   3        0.44        0.44      0.49 o
  -7  -8   3        0.01        0.32      0.34 o
  -6  -8   3        0.21        0.33      0.41 o
  -5  -8   3        2.66        2.38      0.37 o
  -4  -8   3       46.14       46.05      1.07 o
  -3  -8   3        0.25        0.44      0.29 o
  -2  -8   3       10.31        9.87      0.52 o
  -1  -8   3        0.13        0.20      0.32 o
   0  -8   3        4.39        4.00      0.55 o
   1  -8   3        4.72        4.09      0.46 o
   2  -8   3        8.61        9.90      0.53 o
   3  -8   3       31.01       29.30      0.84 o
   4  -8   3        5.36        6.62      0.57 o
   5  -8   3        0.21       -0.01      0.41 o
   6  -8   3        1.21        1.22      0.49 o
   7  -8   3        7.60        9.21      0.91 o
  -8  -7   3        2.91        3.68      0.47 o
  -7  -7   3        1.11        1.70      0.38 o
  -6  -7   3        2.48        2.77      0.38 o
  -5  -7   3        9.35        9.08      0.51 o
  -4  -7   3       21.22       20.06      0.64 o
  -3  -7   3        0.01        0.14      0.19 o
  -2  -7   3        5.40        5.33      0.33 o
  -1  -7   3        4.85        3.38      0.33 o
   0  -7   3        4.88        4.77      0.47 o
   1  -7   3        9.74        8.57      0.46 o
   2  -7   3       49.39       49.35      1.38 o
   3  -7   3      109.57      107.05      1.81 o
   4  -7   3        0.96        0.76      0.29 o
   5  -7   3        2.34        2.72      0.44 o
   6  -7   3        0.03        0.30      0.36 o
   7  -7   3        1.06        0.90      0.51 o
   8  -7   3        2.90        3.62      0.76 o
  -9  -6   3        0.06        0.01      0.35 o
  -8  -6   3        0.03       -0.12      0.30 o
  -7  -6   3        0.11        0.01      0.30 o
  -6  -6   3        0.77        0.42      0.34 o
  -5  -6   3        8.47        7.46      0.46 o
  -4  -6   3      533.12      516.00      6.13 o
  -3  -6   3       65.54       65.61      1.06 o
  -2  -6   3       40.52       38.09      0.74 o
  -1  -6   3        5.00        5.52      0.29 o
   0  -6   3        6.45        7.52      0.31 o
   1  -6   3        7.64        6.77      0.38 o
   2  -6   3        7.94        7.22      0.39 o
   3  -6   3       97.92       99.51      1.66 o
   4  -6   3       31.79       28.13      0.77 o
   5  -6   3        0.05        0.00      0.24 o
   6  -6   3        7.60        5.28      0.50 o
   7  -6   3        4.06        4.60      0.59 o
   8  -6   3        8.21        8.51      0.95 o
   9  -6   3        4.41        3.20      0.73 o
  -9  -5   3        0.01       -0.31      0.31 o
  -8  -5   3        0.38       -0.19      0.34 o
  -7  -5   3        5.54        5.05      0.41 o
  -6  -5   3       17.70       16.46      0.87 o
  -5  -5   3        7.68        8.04      0.44 o
  -4  -5   3      472.44      438.93      5.23 o
  -3  -5   3        9.76       10.67      0.37 o
  -2  -5   3      146.75      141.72      1.76 o
  -1  -5   3       16.08       14.85      0.37 o
   0  -5   3      241.71      238.37      2.33 o
   1  -5   3      104.75      101.40      1.22 o
   2  -5   3       51.88       50.02      0.97 o
   3  -5   3       43.70       44.92      0.92 o
   4  -5   3       48.67       47.12      0.97 o
   5  -5   3        1.97        1.14      0.27 o
   6  -5   3        0.52       -0.06      0.23 o
   7  -5   3        9.41       12.41      0.67 o
   8  -5   3        5.58        7.60      0.80 o
   9  -5   3        0.03       -0.11      0.47 o
 -10  -4   3        0.12       -0.31      0.36 o
  -9  -4   3        4.64        4.97      0.45 o
  -8  -4   3        0.45        0.55      0.28 o
  -7  -4   3       10.88       10.06      0.69 o
  -6  -4   3        4.78        5.15      0.40 o
  -5  -4   3      138.25      135.94      1.89 o
  -4  -4   3       14.78       13.07      0.43 o
  -3  -4   3       32.67       25.72      0.54 o
  -2  -4   3       33.25       31.50      0.64 o
  -1  -4   3       39.20       41.36      0.63 o
   0  -4   3      168.98      160.96      1.62 o
   1  -4   3      243.94      262.92      2.67 o
   2  -4   3       54.05       52.75      0.80 o
   3  -4   3      118.44      119.85      1.80 o
   4  -4   3        1.30        1.04      0.22 o
   5  -4   3      152.59      149.71      2.24 o
   6  -4   3        1.03        1.16      0.26 o
   7  -4   3        1.21        2.01      0.50 o
   8  -4   3        0.12       -0.33      0.33 o
   9  -4   3        0.68        1.59      0.52 o
 -10  -3   3        0.01       -0.56      0.57 o
  -9  -3   3        0.75        0.48      0.33 o
  -8  -3   3        1.51        1.43      0.29 o
  -7  -3   3        3.60        3.24      0.34 o
  -6  -3   3        6.12        5.66      0.35 o
  -5  -3   3        9.41       10.51      0.37 o
  -4  -3   3        0.10        0.69      0.16 o
  -3  -3   3       64.97       61.07      0.95 o
  -2  -3   3     1405.84     1402.91     14.26 o
  -1  -3   3        5.95        4.15      0.17 o
   0  -3   3        0.04       -0.07      0.07 o
   1  -3   3      174.13      161.00      1.58 o
   2  -3   3      133.73      142.20      1.67 o
   3  -3   3      251.88      266.70      2.93 o
   4  -3   3       23.73       25.65      0.61 o
   5  -3   3       33.78       30.69      0.71 o
   6  -3   3        1.18        0.90      0.22 o
   7  -3   3        0.61        0.38      0.25 o
   8  -3   3        4.50        5.67      1.41 o
   9  -3   3        1.15        2.04      0.49 o
  10  -3   3        2.35        1.39      0.33 o
 -10  -2   3        1.84        1.44      0.38 o
  -9  -2   3        0.00        0.06      0.28 o
  -8  -2   3        4.89        5.17      0.36 o
  -7  -2   3        2.40        1.79      0.27 o
  -6  -2   3       14.31       13.08      0.55 o
  -5  -2   3       13.07       13.47      0.39 o
  -4  -2   3       52.52       60.78      0.84 o
  -3  -2   3      145.89      151.56      1.75 o
  -2  -2   3      598.75      653.95      6.28 o
  -1  -2   3     1950.42     1970.63     18.50 o
   0  -2   3        6.16        3.85      0.22 o
   1  -2   3        1.43        1.53      0.10 o
   2  -2   3      128.30      138.14      1.59 o
   3  -2   3        0.00       -0.10      0.14 o
   4  -2   3        1.93        1.87      0.15 o
   5  -2   3        5.16        4.84      0.28 o
   6  -2   3        3.32        3.74      0.42 o
   7  -2   3        0.00        0.51      0.21 o
   8  -2   3       15.94       15.56      0.63 o
   9  -2   3        0.19       -0.10      0.31 o
  10  -2   3        3.08        3.19      0.50 o
 -10  -1   3        0.64        0.13      0.44 o
  -9  -1   3        0.25        0.31      0.29 o
  -8  -1   3        0.01        0.04      0.22 o
  -7  -1   3        7.32        7.02      0.41 o
  -6  -1   3        2.68        2.63      0.20 o
  -5  -1   3      280.52      282.88      3.37 o
  -4  -1   3      186.53      194.75      1.97 o
  -3  -1   3       18.86       23.20      0.50 o
  -2  -1   3     1133.30     1243.14     11.75 o
  -1  -1   3     4933.35     5064.19     50.57 o
   0  -1   3        5.45        8.67      0.19 o
   1  -1   3       72.83       72.68      0.81 o
   2  -1   3       53.40       43.96      0.61 o
   3  -1   3       13.50       13.93      0.26 o
   4  -1   3       35.20       38.35      0.83 o
   5  -1   3        0.04        0.22      0.23 o
   6  -1   3       62.33       55.41      1.01 o
   7  -1   3        7.59        6.11      0.34 o
   8  -1   3       10.68       10.12      0.40 o
   9  -1   3        0.14        0.26      0.26 o
  10  -1   3        0.45        0.76      0.34 o
 -10   0   3        0.03       -0.37      0.54 o
  -9   0   3        1.36        2.03      0.30 o
  -8   0   3       10.56        9.79      0.55 o
  -7   0   3        5.01        4.89      0.28 o
  -6   0   3       18.55       18.29      0.40 o
  -5   0   3        6.00        5.91      0.26 o
  -4   0   3        6.21        7.51      0.22 o
  -3   0   3      514.79      544.48      4.83 o
  -2   0   3      909.47      916.46      8.68 o
  -1   0   3     2057.96     2041.83     20.73 o
   0   0   3     7430.36     6973.15     90.39 o
   1   0   3       10.19       16.18      0.29 o
   2   0   3      179.42      184.62      1.85 o
   3   0   3       40.99       42.56      0.53 o
   4   0   3     1427.14     1512.97     18.76 o
   5   0   3       15.06       19.08      0.36 o
   6   0   3        8.50        8.07      0.25 o
   7   0   3        4.66        5.18      0.32 o
   8   0   3        1.23        1.69      0.24 o
   9   0   3        0.03        0.08      0.24 o
  10   0   3        3.75        5.71      0.43 o
 -10   1   3        3.01        1.85      0.92 o
  -9   1   3        5.14        5.80      0.40 o
  -8   1   3       22.63       22.14      0.71 o
  -7   1   3       44.98       45.56      0.88 o
  -6   1   3       81.48       82.60      0.89 o
  -5   1   3       22.79       21.65      0.33 o
  -4   1   3      129.80      132.72      1.51 o
  -3   1   3      139.51      146.21      1.31 o
  -2   1   3      157.29      163.73      1.54 o
  -1   1   3      290.35      330.97      3.01 o
   0   1   3      228.88      215.64      2.19 o
   1   1   3        0.11        0.22      0.08 o
   2   1   3       26.55       25.01      0.31 o
   3   1   3       52.46       53.53      0.62 o
   4   1   3     3801.15     3881.29     33.59 o
   5   1   3      114.43      106.26      1.45 o
   6   1   3        0.09        0.00      0.10 o
   7   1   3       84.16       72.91      1.11 o
   8   1   3        5.52        5.86      0.35 o
   9   1   3        3.11        2.97      0.30 o
  10   1   3        0.16        0.20      0.21 o
 -10   2   3        4.98        5.04      1.09 o
  -9   2   3       36.75       39.65      1.02 o
  -8   2   3       48.33       53.23      1.21 o
  -7   2   3       63.75       63.57      1.33 o
  -6   2   3       62.95       65.69      0.73 o
  -5   2   3        2.54        2.34      0.11 o
  -4   2   3       25.60       26.73      0.35 o
  -3   2   3      101.20      103.04      0.95 o
  -2   2   3        0.60        0.12      0.05 o
  -1   2   3     1396.59     1349.95     12.92 o
   0   2   3      517.06      536.10      4.49 o
   1   2   3       49.35       37.61      0.51 o
   2   2   3      993.19     1088.52      9.11 o
   3   2   3      155.01      162.75      1.54 o
   4   2   3      156.06      153.91      1.49 o
   5   2   3      169.16      180.89      2.02 o
   6   2   3       72.12       73.62      0.87 o
   7   2   3        5.72        5.24      0.32 o
   8   2   3       20.66       18.74      0.57 o
   9   2   3        4.54        4.28      0.32 o
  10   2   3        0.00       -0.24      0.31 o
 -10   3   3        2.92        2.70      0.42 o
  -9   3   3        4.57        5.51      1.11 o
  -8   3   3        6.96        7.21      0.48 o
  -7   3   3        3.55        3.03      0.33 o
  -6   3   3       30.33       26.05      0.62 o
  -5   3   3       36.11       36.48      0.52 o
  -4   3   3        6.69        5.81      0.14 o
  -3   3   3      739.33      807.95      6.72 o
  -2   3   3       74.76       69.79      0.87 o
  -1   3   3       17.73       28.34      0.40 o
   0   3   3     1236.80     1187.83      9.34 o
   1   3   3      171.00      198.41      1.76 o
   2   3   3      165.38      165.01      1.57 o
   3   3   3      110.62      119.02      1.50 o
   4   3   3      351.26      323.12      4.02 o
   5   3   3      109.72      121.59      1.59 o
   6   3   3       71.75       75.20      1.01 o
   7   3   3       13.15       11.68      0.53 o
   8   3   3        3.48        3.29      0.30 o
   9   3   3        6.21        5.03      0.33 o
  10   3   3        0.07        0.25      0.22 o
 -10   4   3       10.24       11.02      0.64 o
  -9   4   3        0.03        0.18      0.72 o
  -8   4   3        6.19        5.70      0.48 o
  -7   4   3       11.56        8.96      0.56 o
  -6   4   3       33.09       33.21      0.88 o
  -5   4   3       50.71       44.24      1.17 o
  -4   4   3       14.62       17.79      0.30 o
  -3   4   3      478.65      476.60      4.85 o
  -2   4   3       12.14       14.36      0.29 o
  -1   4   3      161.53      163.03      1.59 o
   0   4   3      474.78      491.99      3.90 o
   1   4   3      835.01      917.03      7.97 o
   2   4   3       89.65      108.59      1.10 o
   3   4   3      160.60      159.86      1.80 o
   4   4   3        0.28        0.07      0.10 o
   5   4   3        0.24        0.47      0.16 o
   6   4   3       38.30       39.81      0.80 o
   7   4   3        4.31        3.25      0.26 o
   8   4   3        0.69        0.93      0.22 o
   9   4   3        0.01       -0.18      0.22 o
  10   4   3        1.07        0.97      0.26 o
 -10   5   3        0.00        0.40      0.82 o
  -9   5   3        0.77        0.61      0.37 o
  -8   5   3        0.01       -0.18      0.31 o
  -7   5   3        0.20       -0.25      0.25 o
  -6   5   3       32.06       26.59      0.88 o
  -5   5   3       27.16       25.84      1.33 o
  -4   5   3        4.00        4.19      0.39 o
  -3   5   3       60.00       64.48      0.86 o
  -2   5   3     1045.10     1173.49     12.11 o
  -1   5   3        2.48        4.13      0.20 o
   0   5   3        6.42        7.71      0.17 o
   1   5   3        0.03       -0.05      0.05 o
   2   5   3      650.30      698.71      5.89 o
   3   5   3       12.32       11.23      0.27 o
   4   5   3        3.74        3.23      0.19 o
   5   5   3      183.51      185.83      2.34 o
   6   5   3       89.49       91.48      1.35 o
   7   5   3        9.86        9.94      0.46 o
   8   5   3        0.04        0.01      0.21 o
   9   5   3        0.59        0.32      0.24 o
  10   5   3        0.15        0.26      0.25 o
  -9   6   3        0.11        0.32      0.37 o
  -8   6   3        0.00       -0.21      0.32 o
  -7   6   3        0.01        0.47      0.32 o
  -6   6   3        0.00        0.31      0.39 o
  -5   6   3        0.02        0.08      0.22 o
  -4   6   3        2.24        3.30      0.31 o
  -3   6   3       57.50       62.56      0.94 o
  -2   6   3       53.57       54.01      0.77 o
  -1   6   3      390.33      435.01      3.74 o
   0   6   3      381.09      406.87      3.51 o
   1   6   3        7.05        8.02      0.20 o
   2   6   3        0.24        0.41      0.11 o
   3   6   3      866.07      892.30      9.03 o
   4   6   3       42.51       42.05      0.76 o
   5   6   3      134.65      131.75      1.79 o
   6   6   3        6.16        5.73      0.37 o
   7   6   3       58.57       57.04      1.17 o
   8   6   3        0.74        1.13      0.29 o
   9   6   3        0.90        0.73      0.28 o
  10   6   3        1.11        0.87      0.33 o
  -9   7   3        1.13        1.42      0.51 o
  -8   7   3        1.07        0.86      0.44 o
  -7   7   3        0.52        0.08      0.33 o
  -6   7   3        0.03       -0.27      0.28 o
  -5   7   3        1.33        1.21      0.40 o
  -4   7   3        5.45        5.08      0.39 o
  -3   7   3        6.00        5.20      0.37 o
  -2   7   3       61.36       69.60      1.07 o
  -1   7   3        4.11        7.26      0.27 o
   0   7   3       52.76       53.15      0.64 o
   1   7   3        3.62        3.49      0.17 o
   2   7   3      113.89      117.89      1.34 o
   3   7   3        8.48        6.27      0.27 o
   4   7   3        0.42        0.48      0.19 o
   5   7   3       20.05       20.43      0.55 o
   6   7   3       23.15       25.01      0.73 o
   7   7   3        3.22        2.57      0.34 o
   8   7   3       15.58       15.63      0.64 o
   9   7   3        1.87        1.71      0.39 o
  10   7   3        5.51        6.05      0.57 o
  -9   8   3        0.87        0.86      1.16 o
  -8   8   3        8.64       10.79      0.81 o
  -7   8   3        4.51        4.54      0.58 o
  -6   8   3        1.40        1.23      0.45 o
  -5   8   3       29.58       28.76      1.78 o
  -4   8   3      105.43       93.39      1.86 o
  -3   8   3       12.05       10.50      0.56 o
  -2   8   3      290.10      271.00      9.13 o
  -1   8   3       90.08       88.14      1.16 o
   0   8   3       19.90       20.74      0.43 o
   1   8   3       35.03       32.37      0.56 o
   2   8   3      116.31      115.23      1.36 o
   3   8   3       64.52       62.59      0.88 o
   4   8   3        2.54        2.95      0.23 o
   5   8   3        1.04        0.89      0.25 o
   6   8   3        9.38        9.19      0.55 o
   7   8   3        8.37        8.43      0.51 o
   8   8   3        0.00       -0.28      0.28 o
   9   8   3        0.26        0.48      0.34 o
  -8   9   3        0.12        0.11      0.45 o
  -7   9   3        6.61        8.11      0.74 o
  -6   9   3        0.00        0.18      0.38 o
  -5   9   3       13.20       12.47      0.83 o
  -4   9   3       21.51       19.59      1.45 o
  -3   9   3        0.00        0.05      0.39 o
  -2   9   3      130.49      123.44      2.31 o
  -1   9   3      320.23      317.66      4.36 o
   0   9   3      108.88      105.33      1.51 o
   1   9   3       91.40       88.88      1.25 o
   2   9   3       32.04       31.05      0.69 o
   3   9   3        0.02       -0.15      0.21 o
   4   9   3        4.64        4.30      0.29 o
   5   9   3        1.09        0.63      0.27 o
   6   9   3        3.85        5.23      0.43 o
   7   9   3        4.34        5.44      0.46 o
   8   9   3        4.74        5.09      0.47 o
   9   9   3        0.13       -0.37      0.37 o
  -7  10   3        2.26        3.78      0.65 o
  -6  10   3        2.32        2.68      0.58 o
  -5  10   3        1.26        0.97      0.45 o
  -4  10   3        2.81        3.76      0.56 o
  -3  10   3       28.20       27.37      2.35 o
  -2  10   3        1.28        2.47      0.39 o
  -1  10   3       51.40       45.91      1.18 o
   0  10   3       11.58       12.14      0.52 o
   1  10   3       12.49       11.15      0.52 o
   2  10   3        0.00       -0.12      0.20 o
   3  10   3        5.13        4.95      0.33 o
   4  10   3        5.09        5.27      0.38 o
   5  10   3       47.43       48.94      1.31 o
   6  10   3        4.29        3.87      0.42 o
   7  10   3        0.15       -0.31      0.31 o
   8  10   3        1.26        1.17      0.46 o
  -7  11   3        0.03        0.37      0.70 o
  -6  11   3        1.68        2.51      1.68 o
  -5  11   3        5.02        6.59      1.01 o
  -4  11   3        2.18        2.53      0.58 o
  -3  11   3        2.09        1.49      1.00 o
  -2  11   3        0.99        0.92      0.47 o
  -1  11   3        1.04        0.78      0.42 o
   0  11   3        9.01        9.36      0.59 o
   1  11   3       36.25       34.00      0.89 o
   2  11   3        9.41        8.88      0.51 o
   3  11   3        1.40        2.28      0.31 o
   4  11   3       20.89       19.68      0.67 o
   5  11   3        6.46        5.66      0.48 o
   6  11   3        0.80        1.05      0.36 o
   7  11   3        0.43       -0.14      0.37 o
   8  11   3        0.10        0.06      0.45 o
  -6  12   3        0.00       -0.09      0.55 o
  -5  12   3        1.88        1.89      0.64 o
  -4  12   3        1.31        0.97      0.54 o
  -3  12   3        0.21       -0.12      0.45 o
  -2  12   3        0.99        1.61      0.89 o
  -1  12   3        0.02       -0.83      0.83 o
   0  12   3        5.93        6.71      1.29 o
   1  12   3       16.74       15.64      0.80 o
   2  12   3       22.24       21.84      0.78 o
   3  12   3        6.45        5.99      0.49 o
   4  12   3        1.77        2.25      0.39 o
   5  12   3        0.67        0.49      0.36 o
   6  12   3        2.83        2.24      0.44 o
   7  12   3        1.47        1.78      0.53 o
  -5  13   3        0.04       -0.49      0.70 o
  -4  13   3        0.10        0.09      0.82 o
  -3  13   3        2.61        3.79      1.19 o
  -2  13   3        7.15        9.53      1.43 o
  -1  13   3       24.00       28.68      2.20 o
   0  13   3        0.27        0.01      0.96 o
   1  13   3       14.19       13.60      1.04 o
   2  13   3        5.33        3.67      0.55 o
   3  13   3        1.20        0.93      0.39 o
   4  13   3        0.24       -0.09      0.39 o
   5  13   3        5.00        4.29      0.52 o
   6  13   3        3.29        5.54      0.71 o
  -3  14   3        0.43        0.60      1.18 o
  -2  14   3       16.24       17.98      2.01 o
  -1  14   3       11.34       16.54      1.91 o
   0  14   3        0.00       -0.14      0.99 o
   1  14   3        0.59        0.40      1.03 o
   2  14   3        0.90        0.76      0.50 o
   3  14   3        0.22        0.74      0.51 o
   4  14   3        2.05        2.51      0.79 o
   5  14   3        1.78        1.95      0.95 o
  -1  15   3        0.54       -0.99      0.99 o
   0  15   3        9.27        8.81      1.55 o
   1  15   3        4.80        5.44      1.45 o
   2  15   3        0.00       -0.39      1.09 o
   0 -12   4        0.07       -0.96      0.96 o
  -4 -11   4        2.16        1.79      1.42 o
  -3 -11   4        0.78        2.59      0.85 o
  -2 -11   4        0.59        0.70      0.51 o
  -1 -11   4        1.23        1.64      0.53 o
   0 -11   4        1.48        1.15      0.50 o
   1 -11   4       13.28       14.97      1.16 o
   2 -11   4        0.30       -0.25      0.83 o
   3 -11   4        1.75        2.95      0.83 o
  -5 -10   4        2.15        2.14      0.64 o
  -4 -10   4        1.80        1.95      0.69 o
  -3 -10   4       37.95       43.61      1.78 o
  -2 -10   4        1.39        0.73      0.50 o
  -1 -10   4       20.11       20.73      1.01 o
   0 -10   4        0.27       -0.41      0.41 o
   1 -10   4        5.54        5.92      1.29 o
   2 -10   4        0.41        0.38      0.46 o
   3 -10   4        0.04        0.46      0.67 o
   4 -10   4        0.54        0.07      0.64 o
   5 -10   4        0.23       -0.46      0.52 o
  -6  -9   4        0.05       -0.32      0.40 o
  -5  -9   4        0.11        0.13      0.39 o
  -4  -9   4        2.29        1.98      0.41 o
  -3  -9   4       14.11       17.34      0.92 o
  -2  -9   4       17.22       18.90      1.48 o
  -1  -9   4        1.35        0.51      0.39 o
   0  -9   4        2.26        1.36      0.41 o
   1  -9   4        0.00       -0.34      0.34 o
   2  -9   4       12.78       16.19      0.83 o
   3  -9   4       10.01       11.46      0.74 o
   4  -9   4        4.10        3.71      0.73 o
   5  -9   4        3.41        2.50      0.74 o
   6  -9   4        0.00       -0.40      0.93 o
  -7  -8   4        1.02        0.94      0.39 o
  -6  -8   4        6.21        5.59      0.52 o
  -5  -8   4        6.92        7.21      0.64 o
  -4  -8   4        0.29        0.38      0.28 o
  -3  -8   4        0.02       -0.10      0.25 o
  -2  -8   4       18.44       18.94      1.00 o
  -1  -8   4        9.92        8.46      0.80 o
   0  -8   4        0.70        0.72      0.37 o
   1  -8   4        0.02       -0.19      0.31 o
   2  -8   4       61.14       57.95      1.51 o
   3  -8   4       59.43       58.42      1.29 o
   4  -8   4        2.14        1.54      0.36 o
   5  -8   4        2.61        2.60      0.51 o
   6  -8   4        2.10        0.79      0.75 o
   7  -8   4        1.15        0.06      0.95 o
  -8  -7   4        1.51        1.30      0.55 o
  -7  -7   4        5.40        6.34      0.53 o
  -6  -7   4        4.97        5.98      0.50 o
  -5  -7   4        2.24        2.10      0.36 o
  -4  -7   4        7.24        6.37      0.46 o
  -3  -7   4       16.70       18.19      0.57 o
  -2  -7   4       17.66       17.18      0.54 o
  -1  -7   4        6.27        7.15      0.54 o
   0  -7   4       44.61       43.51      1.20 o
   1  -7   4       38.06       36.59      1.09 o
   2  -7   4        2.83        3.33      0.35 o
   3  -7   4        3.29        3.59      0.38 o
   4  -7   4       65.44       64.96      1.34 o
   5  -7   4        1.56        1.52      0.33 o
   6  -7   4        0.99        2.27      0.47 o
   7  -7   4        1.13        1.59      1.31 o
   8  -7   4        0.12        0.09      0.62 o
  -8  -6   4        1.60        1.77      0.40 o
  -7  -6   4        0.14       -0.01      0.30 o
  -6  -6   4       15.19       15.99      0.68 o
  -5  -6   4        0.02       -0.24      0.24 o
  -4  -6   4        4.63        3.71      0.38 o
  -3  -6   4        1.40        1.68      0.26 o
  -2  -6   4      530.96      516.03      5.62 o
  -1  -6   4       63.94       64.62      1.04 o
   0  -6   4        0.20        0.27      0.30 o
   1  -6   4       43.36       42.81      1.10 o
   2  -6   4        7.42        7.45      0.43 o
   3  -6   4        0.06       -0.12      0.22 o
   4  -6   4       19.27       17.23      0.64 o
   5  -6   4        5.31        5.95      0.44 o
   6  -6   4        7.87       10.29      0.65 o
   7  -6   4        0.46        0.23      0.40 o
   8  -6   4        0.00       -0.47      0.47 o
  -9  -5   4        2.58        2.34      0.60 o
  -8  -5   4        0.00       -0.29      0.29 o
  -7  -5   4       23.25       24.70      1.06 o
  -6  -5   4        3.35        3.53      0.38 o
  -5  -5   4        0.04       -0.18      0.22 o
  -4  -5   4      132.41      125.98      1.85 o
  -3  -5   4      354.24      342.57      3.86 o
  -2  -5   4      621.83      594.35      6.34 o
  -1  -5   4       28.41       26.61      0.57 o
   0  -5   4       83.27       79.33      1.03 o
   1  -5   4       73.18       74.34      1.50 o
   2  -5   4       27.91       28.45      0.82 o
   3  -5   4       87.31       87.15      1.50 o
   4  -5   4        6.74        5.48      0.38 o
   5  -5   4        3.87        3.65      0.36 o
   6  -5   4        2.49        2.67      0.34 o
   7  -5   4       11.06       12.85      0.69 o
   8  -5   4        0.07       -0.44      0.44 o
   9  -5   4        3.84        4.56      0.77 o
  -9  -4   4        0.11       -0.31      0.31 o
  -8  -4   4        0.37        0.12      0.28 o
  -7  -4   4        0.02        0.06      0.26 o
  -6  -4   4       37.51       34.59      0.90 o
  -5  -4   4       17.99       17.54      0.63 o
  -4  -4   4      102.42       94.56      1.44 o
  -3  -4   4        0.96        0.31      0.25 o
  -2  -4   4      294.81      309.04      3.44 o
  -1  -4   4      234.38      225.99      2.37 o
   0  -4   4      491.74      472.91      4.35 o
   1  -4   4      175.56      181.07      1.82 o
   2  -4   4        0.90        0.12      0.16 o
   3  -4   4      108.88      102.93      1.64 o
   4  -4   4       28.60       24.88      0.68 o
   5  -4   4       55.26       58.76      1.83 o
   6  -4   4        0.51        1.81      0.30 o
   7  -4   4        0.05       -0.07      0.27 o
   8  -4   4        0.18        0.40      0.62 o
   9  -4   4        0.25        0.13      0.44 o
 -10  -3   4        1.85        1.48      0.53 o
  -9  -3   4        4.43        4.78      0.60 o
  -8  -3   4        5.78        5.73      0.43 o
  -7  -3   4        1.26        1.39      0.29 o
  -6  -3   4       10.56       10.67      0.49 o
  -5  -3   4        5.24        5.76      0.32 o
  -4  -3   4        0.00       -0.14      0.14 o
  -3  -3   4      232.24      237.79      2.94 o
  -2  -3   4      272.62      273.90      3.05 o
  -1  -3   4      153.86      164.87      1.66 o
   0  -3   4        0.20        0.17      0.10 o
   1  -3   4        2.20        2.05      0.28 o
   2  -3   4       85.07       83.15      1.11 o
   3  -3   4        6.75        5.94      0.31 o
   4  -3   4        3.82        4.37      0.30 o
   5  -3   4      170.53      165.03      2.42 o
   6  -3   4        8.62        8.07      0.42 o
   7  -3   4        0.01        0.04      0.40 o
   8  -3   4        5.40        4.81      0.47 o
   9  -3   4        3.50        3.17      1.01 o
  10  -3   4        0.13        0.11      0.44 o
 -10  -2   4        0.11        0.24      0.37 o
  -9  -2   4        6.53        6.35      0.59 o
  -8  -2   4        3.98        3.89      0.40 o
  -7  -2   4        5.23        4.94      0.80 o
  -6  -2   4        3.27        3.41      0.29 o
  -5  -2   4        1.63        2.81      0.36 o
  -4  -2   4       28.11       25.58      0.50 o
  -3  -2   4        5.01        3.46      0.24 o
  -2  -2   4        0.69        0.09      0.14 o
  -1  -2   4     1603.64     1639.42     13.42 o
   0  -2   4        1.69        3.14      0.15 o
   1  -2   4       29.08       28.88      0.47 o
   2  -2   4        0.12       -0.02      0.10 o
   3  -2   4       14.69       20.00      0.43 o
   4  -2   4        6.26        7.32      0.33 o
   5  -2   4        2.60        1.43      0.24 o
   6  -2   4        3.48        3.03      0.30 o
   7  -2   4        1.65        1.23      0.58 o
   8  -2   4        1.16        0.95      0.50 o
   9  -2   4        0.31        0.63      0.38 o
  10  -2   4        0.12       -0.37      0.37 o
 -10  -1   4        0.45        0.32      0.66 o
  -9  -1   4        1.37        0.82      0.64 o
  -8  -1   4       12.03       13.09      0.61 o
  -7  -1   4        0.42        0.53      0.21 o
  -6  -1   4        0.44        0.33      0.12 o
  -5  -1   4       31.54       30.30      0.68 o
  -4  -1   4       41.47       34.67      0.56 o
  -3  -1   4      504.20      533.54      5.59 o
  -2  -1   4     1555.77     1624.04     15.35 o
  -1  -1   4      245.79      248.91      2.66 o
   0  -1   4      250.95      281.05      2.43 o
   1  -1   4       24.51       24.06      0.35 o
   2  -1   4      417.10      447.33      4.35 o
   3  -1   4      147.22      156.33      1.65 o
   4  -1   4        2.01        2.43      0.34 o
   5  -1   4       94.81       96.56      1.51 o
   6  -1   4       68.03       58.41      1.29 o
   7  -1   4        1.87        1.99      0.38 o
   8  -1   4        2.75        2.06      0.33 o
   9  -1   4        0.42        0.05      0.48 o
  10  -1   4        7.60        6.01      0.63 o
 -10   0   4        0.44        0.39      0.29 o
  -9   0   4        0.07        0.18      0.30 o
  -8   0   4        8.46        9.19      1.36 o
  -7   0   4       26.42       26.48      1.02 o
  -6   0   4        7.17        7.27      0.30 o
  -5   0   4        1.10        0.81      0.15 o
  -4   0   4       20.92       24.01      0.39 o
  -3   0   4      239.94      249.59      2.71 o
  -2   0   4       21.89       29.31      0.47 o
  -1   0   4      333.32      345.72      3.39 o
   0   0   4       49.71       67.63      0.80 o
   1   0   4      522.35      548.85      4.88 o
   2   0   4      502.06      518.13      4.62 o
   3   0   4      621.10      695.29      6.16 o
   4   0   4        9.39        7.16      0.27 o
   5   0   4        0.27        1.24      0.15 o
   6   0   4      122.02      120.73      1.61 o
   7   0   4       15.81       12.72      0.55 o
   8   0   4        0.26        0.57      0.39 o
   9   0   4        5.81        7.05      0.85 o
  10   0   4        0.10       -0.22      0.32 o
 -10   1   4        3.16        3.86      0.36 o
  -9   1   4        3.09        3.14      0.37 o
  -8   1   4        7.83        6.81      0.51 o
  -7   1   4        0.12       -0.31      0.95 o
  -6   1   4       34.95       35.19      0.65 o
  -5   1   4       30.11       31.96      0.53 o
  -4   1   4      241.50      243.85      2.27 o
  -3   1   4      103.42      100.44      1.10 o
  -2   1   4      471.48      502.35      4.55 o
  -1   1   4      928.34      996.24      8.86 o
   0   1   4       75.83       62.81      0.87 o
   1   1   4       49.39       60.39      0.66 o
   2   1   4      164.76      170.13      1.63 o
   3   1   4       22.35       25.12      0.35 o
   4   1   4      178.15      161.13      1.41 o
   5   1   4       29.30       30.05      0.49 o
   6   1   4      618.75      589.28      6.75 o
   7   1   4       19.41       17.05      0.58 o
   8   1   4        4.26        3.53      0.32 o
   9   1   4        1.88        1.21      0.27 o
  10   1   4        5.49        6.42      0.65 o
 -10   2   4        3.08        0.89      0.89 o
  -9   2   4        0.34        0.87      0.29 o
  -8   2   4        4.47        6.32      0.44 o
  -7   2   4       43.12       44.86      1.13 o
  -6   2   4        1.39        1.26      0.54 o
  -5   2   4       56.90       57.44      0.79 o
  -4   2   4      139.26      151.23      1.71 o
  -3   2   4        7.52        8.06      0.20 o
  -2   2   4       77.94       92.63      0.94 o
  -1   2   4       96.62       96.68      1.17 o
   0   2   4      204.62      231.51      2.02 o
   1   2   4     1216.31     1228.55     10.26 o
   2   2   4      726.00      736.99      6.23 o
   3   2   4      158.74      175.49      1.71 o
   4   2   4     1325.32     1405.69     12.25 o
   5   2   4       70.40       66.85      0.94 o
   6   2   4      135.92      134.91      1.82 o
   7   2   4        2.78        3.47      0.30 o
   8   2   4       14.49       16.96      0.57 o
   9   2   4        1.40        1.50      0.28 o
  10   2   4        0.48        0.66      0.34 o
 -10   3   4        4.22        5.86      0.48 o
  -9   3   4        7.51        7.98      0.49 o
  -8   3   4       53.02       54.50      1.29 o
  -7   3   4       92.07       89.48      1.97 o
  -6   3   4        0.44        0.19      0.19 o
  -5   3   4       34.66       33.38      0.65 o
  -4   3   4      118.34      129.97      1.22 o
  -3   3   4      167.81      192.55      1.81 o
  -2   3   4       48.56       62.74      0.82 o
  -1   3   4      746.96      819.08      7.32 o
   0   3   4       15.15       12.37      0.18 o
   1   3   4       45.18       54.01      0.57 o
   2   3   4     1090.44     1108.65      9.30 o
   3   3   4        5.05        4.13      0.15 o
   4   3   4      392.64      429.70      3.88 o
   5   3   4        3.84        3.20      0.20 o
   6   3   4       73.10       67.79      1.06 o
   7   3   4       20.88       17.99      0.63 o
   8   3   4        7.79        7.92      0.42 o
   9   3   4        3.14        3.21      0.34 o
  10   3   4        0.15        0.17      0.24 o
 -10   4   4        0.45        0.19      0.72 o
  -9   4   4        4.00        2.99      0.44 o
  -8   4   4        7.22        7.05      0.51 o
  -7   4   4        0.73        0.06      0.39 o
  -6   4   4       37.60       34.71      1.49 o
  -5   4   4       16.38       19.45      0.64 o
  -4   4   4      137.53      158.57      2.07 o
  -3   4   4      306.61      340.86      3.71 o
  -2   4   4      741.85      793.15      7.71 o
  -1   4   4     1687.54     1832.48     16.40 o
   0   4   4       13.07       13.76      0.22 o
   1   4   4        7.70        9.23      0.18 o
   2   4   4      116.48      142.51      1.41 o
   3   4   4       52.95       49.98      0.79 o
   4   4   4       16.81       14.65      0.37 o
   5   4   4       36.31       31.39      0.56 o
   6   4   4        0.54        0.21      0.17 o
   7   4   4        0.75        0.43      0.22 o
   8   4   4        0.39        0.28      0.23 o
   9   4   4        0.00       -0.05      0.22 o
  10   4   4        0.45        0.22      0.26 o
 -10   5   4        0.34        0.28      0.38 o
  -9   5   4        0.02        0.36      0.47 o
  -8   5   4        0.03       -0.29      0.29 o
  -7   5   4        1.73        1.89      0.32 o
  -6   5   4        0.36        0.06      0.23 o
  -5   5   4        1.73        1.65      0.28 o
  -4   5   4       22.50       24.01      0.52 o
  -3   5   4      345.99      375.20      4.10 o
  -2   5   4      145.07      138.76      1.66 o
  -1   5   4      125.50      144.86      1.46 o
   0   5   4      210.90      226.84      2.12 o
   1   5   4        4.76        3.03      0.12 o
   2   5   4        1.16        0.89      0.11 o
   3   5   4       66.09       69.82      0.86 o
   4   5   4       20.32       20.95      0.48 o
   5   5   4      165.31      159.70      2.31 o
   6   5   4        0.23        0.17      0.20 o
   7   5   4       24.77       22.65      0.90 o
   8   5   4        0.04       -0.21      0.25 o
   9   5   4        2.36        2.17      0.31 o
  10   5   4        0.73        0.85      0.32 o
  -9   6   4        1.32        1.77      0.45 o
  -8   6   4        0.07        0.39      0.35 o
  -7   6   4       16.64       17.19      0.90 o
  -6   6   4        1.00        0.42      0.21 o
  -5   6   4       35.51       31.10      1.02 o
  -4   6   4       12.04        7.98      0.68 o
  -3   6   4       38.10       39.63      0.73 o
  -2   6   4        0.10        0.28      0.09 o
  -1   6   4      194.98      204.87      1.85 o
   0   6   4       48.56       48.10      0.53 o
   1   6   4       70.78       82.72      0.81 o
   2   6   4        2.31        1.45      0.12 o
   3   6   4       27.39       24.30      0.41 o
   4   6   4        2.49        2.81      0.27 o
   5   6   4       19.68       16.95      0.48 o
   6   6   4      109.11      104.12      1.72 o
   7   6   4       11.94       10.72      0.79 o
   8   6   4        2.03        2.01      0.29 o
   9   6   4        0.00       -0.23      0.23 o
  10   6   4        0.45        0.18      0.33 o
  -9   7   4        2.97        2.07      0.95 o
  -8   7   4       11.13       12.64      0.81 o
  -7   7   4        8.82        8.98      1.10 o
  -6   7   4        1.16        0.63      0.35 o
  -5   7   4        6.39        6.85      0.46 o
  -4   7   4       12.72       11.87      0.67 o
  -3   7   4        6.13        2.71      0.31 o
  -2   7   4        1.92        5.45      0.23 o
  -1   7   4      273.13      259.58      2.61 o
   0   7   4        0.60        0.48      0.10 o
   1   7   4      237.16      230.13      1.99 o
   2   7   4        0.03        0.19      0.11 o
   3   7   4        0.61        0.40      0.13 o
   4   7   4       40.22       40.54      0.65 o
   5   7   4        8.53       10.95      0.45 o
   6   7   4       88.96       86.90      1.54 o
   7   7   4        1.95        2.10      0.45 o
   8   7   4        0.69        0.65      0.29 o
   9   7   4        2.04        1.27      0.31 o
  10   7   4        0.77        0.04      0.36 o
  -9   8   4        4.99        5.45      0.68 o
  -8   8   4        2.69        4.06      1.00 o
  -7   8   4        4.26        6.01      0.61 o
  -6   8   4       47.37       47.99      1.56 o
  -5   8   4       39.31       41.38      1.39 o
  -4   8   4       23.74       24.36      0.83 o
  -3   8   4        1.99        0.58      0.37 o
  -2   8   4      101.88       87.69      1.73 o
  -1   8   4      138.98      131.23      1.66 o
   0   8   4       38.84       45.08      0.63 o
   1   8   4      183.34      178.99      1.70 o
   2   8   4        0.07        0.03      0.13 o
   3   8   4       12.48       11.10      0.34 o
   4   8   4       33.25       34.15      0.61 o
   5   8   4       18.95       20.04      0.76 o
   6   8   4       13.69       13.31      0.57 o
   7   8   4       40.27       38.26      0.98 o
   8   8   4        1.03        0.88      0.33 o
   9   8   4        0.97        1.24      0.37 o
  -8   9   4        0.93        1.16      0.69 o
  -7   9   4        3.57        4.34      0.61 o
  -6   9   4        1.81        0.62      0.41 o
  -5   9   4       33.94       30.99      1.23 o
  -4   9   4        3.86        4.24      0.76 o
  -3   9   4        3.63        2.04      0.35 o
  -2   9   4        4.34        4.76      0.43 o
  -1   9   4      469.40      457.25      6.06 o
   0   9   4      107.22      103.84      1.48 o
   1   9   4       74.68       69.87      1.04 o
   2   9   4        2.49        2.42      0.22 o
   3   9   4        1.35        0.84      0.18 o
   4   9   4        3.06        4.32      0.37 o
   5   9   4        4.57        3.87      0.46 o
   6   9   4        2.35        1.54      0.32 o
   7   9   4        0.70        0.92      0.32 o
   8   9   4        0.13        0.31      0.32 o
   9   9   4        2.88        2.41      0.59 o
  -8  10   4        0.21        0.12      0.48 o
  -7  10   4        1.21        0.51      0.49 o
  -6  10   4        0.33        0.45      0.44 o
  -5  10   4        6.96        6.67      0.70 o
  -4  10   4        2.18        1.38      0.52 o
  -3  10   4        2.54        2.24      0.53 o
  -2  10   4        3.34        3.36      0.52 o
  -1  10   4      306.93      302.28      4.91 o
   0  10   4      492.78      492.84      7.74 o
   1  10   4       81.14       77.61      1.41 o
   2  10   4        0.81        0.66      0.22 o
   3  10   4       27.97       26.02      0.62 o
   4  10   4       55.64       55.54      1.07 o
   5  10   4       15.52       15.80      0.65 o
   6  10   4        1.20        0.98      0.30 o
   7  10   4        1.63        2.41      0.41 o
   8  10   4        1.99        1.88      0.41 o
   9  10   4        0.04       -0.08      0.43 o
  -7  11   4        0.01        0.07      0.51 o
  -6  11   4        1.40        2.81      0.62 o
  -5  11   4        0.07        0.47      0.45 o
  -4  11   4        1.55        1.40      0.50 o
  -3  11   4        1.94        1.01      0.47 o
  -2  11   4       29.39       25.80      1.00 o
  -1  11   4        0.03       -0.20      0.41 o
   0  11   4        8.28        7.03      0.70 o
   1  11   4       68.70       71.00      1.66 o
   2  11   4       42.45       43.42      1.82 o
   3  11   4        0.12       -0.22      0.22 o
   4  11   4        2.88        1.98      0.36 o
   5  11   4       26.96       29.51      0.92 o
   6  11   4        9.90        8.39      0.67 o
   7  11   4        0.15        0.05      0.32 o
   8  11   4        3.85        4.11      0.80 o
  -6  12   4        5.24        7.61      0.88 o
  -5  12   4        1.80        2.00      0.61 o
  -4  12   4        0.46        0.74      0.54 o
  -3  12   4        0.45        0.89      0.50 o
  -2  12   4        3.24        3.39      0.98 o
  -1  12   4        9.46        9.00      1.45 o
   0  12   4       20.17       20.04      1.23 o
   1  12   4        4.55        4.18      0.51 o
   2  12   4        1.17        1.72      0.35 o
   3  12   4        4.08        3.48      0.42 o
   4  12   4        7.07        6.95      0.52 o
   5  12   4        0.90        0.55      0.33 o
   6  12   4        0.81        0.49      0.38 o
   7  12   4        0.02        0.43      0.47 o
  -5  13   4        0.67        0.86      0.64 o
  -4  13   4        0.79        0.06      0.63 o
  -3  13   4        0.88        0.92      0.96 o
  -2  13   4        0.15        0.46      0.90 o
  -1  13   4        0.01       -0.56      0.79 o
   0  13   4        1.96        1.30      0.60 o
   1  13   4        2.33        3.07      0.70 o
   2  13   4        0.24        0.88      0.43 o
   3  13   4       22.77       24.14      1.05 o
   4  13   4        5.38        6.48      0.63 o
   5  13   4        3.01        3.09      0.46 o
   6  13   4        1.57        1.08      0.48 o
  -4  14   4        7.33        7.82      1.52 o
  -3  14   4        0.22        1.33      1.10 o
  -2  14   4       11.70       11.64      1.62 o
  -1  14   4       14.07       16.51      1.79 o
   0  14   4       14.41       15.01      1.66 o
   1  14   4        5.55        7.78      1.39 o
   2  14   4        0.05       -0.13      0.62 o
   3  14   4        0.06        0.45      0.56 o
   4  14   4        0.11        0.40      0.45 o
   5  14   4        1.41        0.94      0.67 o
  -2  15   4        0.01        0.13      1.21 o
  -1  15   4        1.66        0.93      1.21 o
   0  15   4        0.04       -1.08      1.09 o
   1  15   4        1.16        0.33      1.15 o
   3  15   4       12.04       13.98      1.69 o
  -2 -11   5        0.81        1.15      0.71 o
  -1 -11   5        0.56        0.08      0.65 o
   0 -11   5        0.78       -0.10      0.64 o
   1 -11   5        0.49        0.75      0.65 o
   2 -11   5        5.20        7.32      1.48 o
  -4 -10   5        1.25        1.12      0.88 o
  -3 -10   5        0.06        0.43      0.59 o
  -2 -10   5        6.55        6.18      0.74 o
  -1 -10   5       33.42       38.76      1.89 o
   0 -10   5        9.42        9.28      0.77 o
   1 -10   5        0.14        0.46      0.91 o
   2 -10   5       14.32       14.47      0.89 o
   3 -10   5        1.17        0.23      1.33 o
   4 -10   5        0.10        0.93      1.18 o
  -6  -9   5        2.86        2.79      0.56 o
  -5  -9   5        0.09       -0.39      0.39 o
  -4  -9   5        9.70       12.35      1.10 o
  -3  -9   5        0.00       -0.37      0.37 o
  -2  -9   5        8.77        8.51      0.72 o
  -1  -9   5        7.71        9.09      0.75 o
   0  -9   5        3.63        4.23      0.64 o
   1  -9   5        0.43        0.53      0.44 o
   2  -9   5        0.60        0.70      0.45 o
   3  -9   5        5.91        4.43      0.57 o
   4  -9   5        0.23        0.24      0.63 o
   5  -9   5        0.12       -0.25      0.60 o
  -7  -8   5        0.07       -0.45      0.68 o
  -6  -8   5        2.22        1.63      0.42 o
  -5  -8   5        5.43        6.20      0.54 o
  -4  -8   5        0.99        1.48      0.38 o
  -3  -8   5       14.50       15.63      0.63 o
  -2  -8   5        0.00       -0.08      0.35 o
  -1  -8   5        0.88        0.85      0.41 o
   0  -8   5        9.46        8.55      1.00 o
   1  -8   5        7.58        6.80      0.59 o
   2  -8   5       25.92       28.02      1.05 o
   3  -8   5       20.44       21.15      1.27 o
   4  -8   5       10.84        9.67      0.68 o
   5  -8   5        1.59        0.90      0.66 o
   6  -8   5        6.87        7.40      0.72 o
  -7  -7   5        6.43        7.31      0.59 o
  -6  -7   5        1.38        0.94      0.37 o
  -5  -7   5        3.87        3.21      0.43 o
  -4  -7   5       16.66       15.99      0.69 o
  -3  -7   5        0.94        1.01      0.29 o
  -2  -7   5       18.53       19.42      0.65 o
  -1  -7   5        3.44        2.37      0.57 o
   0  -7   5        8.72        7.85      0.60 o
   1  -7   5        2.14        1.35      0.40 o
   2  -7   5        2.69        3.22      0.50 o
   3  -7   5       27.08       27.80      0.87 o
   4  -7   5        0.28        0.02      0.30 o
   5  -7   5       13.30       14.31      0.66 o
   6  -7   5        1.32        0.81      0.44 o
   7  -7   5        0.60        1.68      0.72 o
  -8  -6   5        3.37        3.39      0.53 o
  -7  -6   5        6.52        7.79      0.57 o
  -6  -6   5        5.91        5.76      0.49 o
  -5  -6   5        0.33        0.62      0.30 o
  -4  -6   5        7.86        8.57      0.51 o
  -3  -6   5       83.05       78.01      1.29 o
  -2  -6   5       11.92       11.38      0.45 o
  -1  -6   5        3.12        3.20      0.42 o
   0  -6   5      183.08      185.26      3.29 o
   1  -6   5        3.22        4.38      1.13 o
   2  -6   5       13.50       13.05      0.58 o
   3  -6   5        9.79       10.51      0.54 o
   4  -6   5        0.12       -0.27      0.27 o
   5  -6   5        2.44        2.28      0.36 o
   6  -6   5        1.16        0.60      0.33 o
   7  -6   5        1.20        0.88      0.51 o
   8  -6   5        0.63        0.65      0.63 o
  -8  -5   5        0.50        0.30      0.33 o
  -7  -5   5       10.96       11.08      0.69 o
  -6  -5   5        0.02       -0.12      0.26 o
  -5  -5   5       14.31       13.23      0.60 o
  -4  -5   5       58.14       57.20      1.21 o
  -3  -5   5       46.74       44.47      0.85 o
  -2  -5   5      401.07      390.32      5.74 o
  -1  -5   5      158.61      154.42      1.96 o
   0  -5   5      165.87      158.86      4.01 o
   1  -5   5        4.18        3.94      0.36 o
   2  -5   5       21.93       20.86      0.79 o
   3  -5   5        2.73        2.78      0.33 o
   4  -5   5        8.33        9.03      0.48 o
   5  -5   5        2.50        1.71      0.32 o
   6  -5   5        0.87        0.71      0.35 o
   7  -5   5        1.13        0.79      0.46 o
   8  -5   5        0.85        0.61      0.48 o
  -9  -4   5        1.12        0.93      0.81 o
  -8  -4   5        0.67        0.42      0.32 o
  -7  -4   5        0.03       -0.12      0.28 o
  -6  -4   5        4.62        4.50      0.39 o
  -5  -4   5        6.23        5.75      0.41 o
  -4  -4   5        2.81        2.59      0.29 o
  -3  -4   5        7.14        6.08      0.47 o
  -2  -4   5      965.57      946.01      9.86 o
  -1  -4   5       11.05       10.73      0.38 o
   0  -4   5       11.02        9.80      0.32 o
   1  -4   5      144.12      152.43      1.90 o
   2  -4   5      212.30      203.59      2.90 o
   3  -4   5      140.87      136.88      2.71 o
   4  -4   5       10.14        8.72      0.45 o
   5  -4   5       30.67       30.46      0.83 o
   6  -4   5        0.10        0.21      0.31 o
   7  -4   5        4.20        4.73      0.48 o
   8  -4   5        0.05       -0.51      0.51 o
   9  -4   5        0.00       -0.04      0.52 o
  -9  -3   5        3.14        2.02      0.55 o
  -8  -3   5        0.01        0.13      0.30 o
  -7  -3   5        0.88        0.82      0.29 o
  -6  -3   5       12.07       10.85      0.51 o
  -5  -3   5        1.58        1.25      0.26 o
  -4  -3   5        8.33        8.77      0.38 o
  -3  -3   5      748.00      727.73      8.32 o
  -2  -3   5       53.88       53.10      0.86 o
  -1  -3   5      142.27      134.91      1.42 o
   0  -3   5       23.54       24.84      0.49 o
   1  -3   5       51.33       55.09      0.72 o
   2  -3   5      173.85      176.70      2.42 o
   3  -3   5        9.99        9.93      0.50 o
   4  -3   5       73.43       71.70      1.29 o
   5  -3   5        1.37        0.92      0.27 o
   6  -3   5        2.72        3.73      0.35 o
   7  -3   5       53.80       52.81      1.31 o
   8  -3   5        1.83        2.12      0.32 o
   9  -3   5        0.10        0.13      0.32 o
  -9  -2   5        5.51        4.87      0.60 o
  -8  -2   5        2.29        2.27      0.38 o
  -7  -2   5        3.05        2.12      0.31 o
  -6  -2   5       37.22       33.02      0.83 o
  -5  -2   5       29.98       27.50      0.64 o
  -4  -2   5       22.01       21.19      0.53 o
  -3  -2   5        0.34        0.54      0.22 o
  -2  -2   5      465.67      499.23      5.31 o
  -1  -2   5       19.58       17.35      0.37 o
   0  -2   5       34.16       34.77      0.51 o
   1  -2   5       42.50       39.95      0.55 o
   2  -2   5      243.67      253.18      2.83 o
   3  -2   5       24.48       19.86      0.63 o
   4  -2   5        0.49        0.47      0.21 o
   5  -2   5        7.37        8.64      0.66 o
   6  -2   5       32.61       29.88      1.03 o
   7  -2   5        1.70        1.82      0.39 o
   8  -2   5        1.11        1.21      0.28 o
   9  -2   5        0.04       -0.30      0.32 o
  10  -2   5        0.19        0.50      0.49 o
 -10  -1   5        0.01       -0.23      0.36 o
  -9  -1   5        7.76        7.24      0.97 o
  -8  -1   5        0.29       -0.31      0.34 o
  -7  -1   5       14.11       13.96      0.63 o
  -6  -1   5        0.02        0.16      0.19 o
  -5  -1   5       13.11       11.56      0.44 o
  -4  -1   5        0.15       -0.09      0.12 o
  -3  -1   5        0.04        0.21      0.11 o
  -2  -1   5       41.05       38.59      0.63 o
  -1  -1   5        5.62        7.77      0.21 o
   0  -1   5       63.37       60.74      0.77 o
   1  -1   5       12.08       14.30      0.27 o
   2  -1   5       79.04       77.46      0.86 o
   3  -1   5      183.46      198.96      2.27 o
   4  -1   5       20.52       22.65      0.58 o
   5  -1   5      114.92      110.42      1.72 o
   6  -1   5        7.32        6.51      0.35 o
   7  -1   5        1.73        2.12      0.28 o
   8  -1   5        0.80        0.45      0.48 o
   9  -1   5        7.29        9.04      0.67 o
  10  -1   5        1.57        3.02      0.49 o
 -10   0   5        0.16       -0.05      0.32 o
  -9   0   5        0.86        0.52      0.36 o
  -8   0   5        0.21        0.09      0.32 o
  -7   0   5        6.06        8.18      0.48 o
  -6   0   5       11.41       11.85      0.46 o
  -5   0   5        0.01        0.19      0.13 o
  -4   0   5        0.24        0.15      0.11 o
  -3   0   5       21.19       21.29      0.42 o
  -2   0   5      189.76      204.54      2.51 o
  -1   0   5      376.69      419.56      4.13 o
   0   0   5      278.40      297.95      2.62 o
   1   0   5      887.90      928.86      7.76 o
   2   0   5        1.62        2.77      0.17 o
   3   0   5      109.53      121.00      1.24 o
   4   0   5       12.36       14.17      0.29 o
   5   0   5       16.64       17.44      0.45 o
   6   0   5       30.65       27.71      0.70 o
   7   0   5        0.48        0.20      0.26 o
   8   0   5       12.60       10.19      0.56 o
   9   0   5        1.53        1.95      0.78 o
  10   0   5        2.91        4.81      0.49 o
 -10   1   5        0.12        0.18      0.30 o
  -9   1   5        0.22       -0.07      0.29 o
  -8   1   5       11.17       10.89      1.08 o
  -7   1   5       54.30       56.36      1.57 o
  -6   1   5        7.93        9.18      0.47 o
  -5   1   5       88.78       83.33      1.25 o
  -4   1   5      170.52      179.82      1.90 o
  -3   1   5       79.94       88.65      1.03 o
  -2   1   5       20.97       26.85      0.40 o
  -1   1   5       51.26       52.62      0.63 o
   0   1   5     1096.36     1109.00     10.36 o
   1   1   5      403.77      399.34      3.43 o
   2   1   5      282.47      269.92      2.54 o
   3   1   5      134.39      153.89      1.53 o
   4   1   5      140.09      143.26      1.46 o
   5   1   5      124.00      122.23      1.53 o
   6   1   5      103.86      111.29      1.75 o
   7   1   5        6.39        6.05      0.43 o
   8   1   5       37.62       33.24      2.77 o
   9   1   5        0.20        0.02      0.29 o
  10   1   5        0.39        1.20      0.37 o
 -10   2   5        0.80        1.32      0.35 o
  -9   2   5        0.00       -0.03      0.29 o
  -8   2   5       30.51       27.31      1.14 o
  -7   2   5       77.39       81.65      2.60 o
  -6   2   5       24.66       22.50      1.86 o
  -5   2   5       72.84       70.22      1.17 o
  -4   2   5        0.23        0.62      0.11 o
  -3   2   5      148.93      152.63      1.61 o
  -2   2   5       31.19       27.65      0.39 o
  -1   2   5      123.42      117.97      1.41 o
   0   2   5       56.45       57.59      0.66 o
   1   2   5        1.00        2.86      0.18 o
   2   2   5        0.01       -0.07      0.07 o
   3   2   5        7.79        9.16      0.24 o
   4   2   5       14.16       11.23      0.31 o
   5   2   5        0.02        0.06      0.14 o
   6   2   5      401.83      387.62      4.23 o
   7   2   5        0.71        0.66      0.24 o
   8   2   5        6.81        6.25      0.41 o
   9   2   5        1.47        1.42      0.31 o
  10   2   5        2.05        1.49      0.38 o
 -10   3   5        1.53        1.13      0.39 o
  -9   3   5        0.37        0.06      0.30 o
  -8   3   5        8.53        7.43      0.52 o
  -7   3   5       35.76       35.39      1.61 o
  -6   3   5      442.84      440.17      6.82 o
  -5   3   5        0.22       -0.03      0.19 o
  -4   3   5       18.93       20.91      0.52 o
  -3   3   5       28.96       33.81      0.80 o
  -2   3   5      193.18      205.06      1.96 o
  -1   3   5       42.60       38.13      0.48 o
   0   3   5      471.37      487.89      5.14 o
   1   3   5        0.04        0.53      0.07 o
   2   3   5        7.69       12.49      0.25 o
   3   3   5      227.67      233.26      2.25 o
   4   3   5       29.01       29.04      0.49 o
   5   3   5        1.91        1.31      0.18 o
   6   3   5       72.95       69.63      1.13 o
   7   3   5        3.92        4.50      0.34 o
   8   3   5        9.88        9.02      0.67 o
   9   3   5        1.86        2.19      0.33 o
  10   3   5        1.44        0.58      0.31 o
 -10   4   5        0.19        0.43      0.48 o
  -9   4   5        0.03       -0.19      0.42 o
  -8   4   5       28.59       30.46      0.97 o
  -7   4   5       12.33       11.38      0.62 o
  -6   4   5        0.26       -0.36      0.36 o
  -5   4   5        0.53        0.49      0.19 o
  -4   4   5       22.54       25.20      0.48 o
  -3   4   5        1.33        2.79      0.17 o
  -2   4   5       21.49       20.38      0.41 o
  -1   4   5     1048.65     1158.78      9.74 o
   0   4   5       80.42       85.75      0.86 o
   1   4   5        3.33        1.83      0.09 o
   2   4   5      142.90      154.73      1.47 o
   3   4   5        1.33        0.43      0.17 o
   4   4   5       39.34       42.49      1.22 o
   5   4   5      279.87      260.86      3.23 o
   6   4   5        0.00       -0.16      0.16 o
   7   4   5       23.97       21.39      0.66 o
   8   4   5        0.01       -0.23      0.23 o
   9   4   5        2.78        2.86      0.39 o
  10   4   5        0.31        0.60      0.28 o
  -9   5   5        1.51        1.43      0.43 o
  -8   5   5        2.19        2.00      0.37 o
  -7   5   5        2.12        1.98      0.36 o
  -6   5   5       17.15       17.73      0.90 o
  -5   5   5        9.28        8.42      0.80 o
  -4   5   5       95.11       92.95      1.54 o
  -3   5   5       14.83       16.83      0.40 o
  -2   5   5       35.09       31.17      0.60 o
  -1   5   5      453.01      516.44      4.19 o
   0   5   5       72.42       84.14      0.77 o
   1   5   5       73.85       97.69      0.99 o
   2   5   5      633.08      700.15      6.33 o
   3   5   5       42.42       44.31      0.69 o
   4   5   5        2.66        3.41      0.21 o
   5   5   5      101.96      101.28      1.35 o
   6   5   5       80.97       79.23      1.25 o
   7   5   5       11.72       10.74      0.51 o
   8   5   5        0.09       -0.03      0.23 o
   9   5   5        0.67        0.25      0.25 o
  10   5   5        0.17       -0.24      0.27 o
  -9   6   5        5.17        5.79      0.80 o
  -8   6   5        0.63        0.20      0.36 o
  -7   6   5       11.97       12.67      0.65 o
  -6   6   5        1.38        1.85      0.33 o
  -5   6   5       34.10       34.10      0.97 o
  -4   6   5       15.38       15.14      0.52 o
  -3   6   5       24.56       22.13      0.60 o
  -2   6   5       13.91       13.43      0.36 o
  -1   6   5       48.83       52.02      0.54 o
   0   6   5      323.04      364.80      2.99 o
   1   6   5        0.60        0.85      0.10 o
   2   6   5       83.23       92.68      1.10 o
   3   6   5       28.08       28.49      0.48 o
   4   6   5        9.10        8.66      0.35 o
   5   6   5        2.01        2.34      0.25 o
   6   6   5       29.05       27.53      0.84 o
   7   6   5       14.15       13.13      0.54 o
   8   6   5        0.00        0.04      0.23 o
   9   6   5        1.34        1.50      0.30 o
  10   6   5        0.00       -0.31      0.31 o
  -9   7   5        1.37        1.16      0.46 o
  -8   7   5        1.17        0.63      0.40 o
  -7   7   5        8.69       10.38      0.71 o
  -6   7   5       16.35       16.13      0.87 o
  -5   7   5        3.65        3.11      0.37 o
  -4   7   5       20.33       20.09      0.72 o
  -3   7   5      205.63      182.41      3.10 o
  -2   7   5       87.31       76.15      1.52 o
  -1   7   5       29.63       30.27      0.54 o
   0   7   5        3.48        6.17      0.18 o
   1   7   5        9.00        7.99      0.22 o
   2   7   5        8.56        8.31      0.35 o
   3   7   5        8.42        5.82      0.23 o
   4   7   5       11.83        8.65      0.33 o
   5   7   5       95.11       86.19      1.23 o
   6   7   5        7.28        7.29      0.39 o
   7   7   5       38.65       37.44      0.95 o
   8   7   5        0.00        0.51      0.26 o
   9   7   5        9.27        9.50      0.51 o
  10   7   5        0.04        0.36      0.36 o
  -9   8   5        1.45        3.83      1.12 o
  -8   8   5        5.06        4.36      0.59 o
  -7   8   5       14.69       15.79      1.03 o
  -6   8   5        6.28        7.46      0.65 o
  -5   8   5        0.28       -0.23      0.25 o
  -4   8   5      146.63      124.17      2.35 o
  -3   8   5       84.47       75.24      1.60 o
  -2   8   5        7.40       10.04      0.81 o
  -1   8   5       58.03       50.78      0.96 o
   0   8   5        8.33        8.64      0.26 o
   1   8   5      153.87      156.18      1.52 o
   2   8   5       15.62       14.18      0.37 o
   3   8   5      164.38      164.45      1.83 o
   4   8   5        1.53        0.74      0.19 o
   5   8   5        9.06        8.69      0.41 o
   6   8   5       31.70       30.71      0.77 o
   7   8   5        0.25       -0.01      0.25 o
   8   8   5        0.85        0.14      0.30 o
   9   8   5        0.16        0.04      0.28 o
  -8   9   5        1.39        1.80      0.54 o
  -7   9   5        2.32        2.12      0.57 o
  -6   9   5        2.79        2.47      0.52 o
  -5   9   5        2.39        2.74      0.50 o
  -4   9   5       25.02       26.85      1.48 o
  -3   9   5      366.27      337.93      8.79 o
  -2   9   5      198.96      186.85      3.23 o
  -1   9   5        2.22        1.71      0.62 o
   0   9   5      469.01      464.21      6.14 o
   1   9   5      637.34      634.34      6.13 o
   2   9   5      113.49      108.82      1.33 o
   3   9   5        2.12        2.20      0.22 o
   4   9   5        5.84        4.91      0.31 o
   5   9   5       16.32       15.14      0.56 o
   6   9   5        3.93        4.63      0.37 o
   7   9   5        0.03       -0.01      0.26 o
   8   9   5        0.52        1.00      0.32 o
   9   9   5        1.09        0.84      0.39 o
  -8  10   5        1.52        2.47      1.06 o
  -7  10   5        0.03        0.58      0.48 o
  -6  10   5        0.23       -0.34      0.34 o
  -5  10   5       12.01       10.60      0.86 o
  -4  10   5        1.17        0.55      0.39 o
  -3  10   5        6.04        3.30      0.65 o
  -2  10   5       38.75       34.00      1.04 o
  -1  10   5       13.45       12.49      0.69 o
   0  10   5       18.11       18.52      0.79 o
   1  10   5      221.07      211.21      3.06 o
   2  10   5      392.45      389.17      3.95 o
   3  10   5       35.43       36.94      0.70 o
   4  10   5        1.06        1.66      0.30 o
   5  10   5       12.11       11.54      0.51 o
   6  10   5       10.94       11.20      0.53 o
   7  10   5        3.81        3.73      0.40 o
   8  10   5        0.08        0.36      0.32 o
   9  10   5        0.26        0.68      0.43 o
  -7  11   5        0.05       -0.30      0.50 o
  -6  11   5        2.58        3.64      0.66 o
  -5  11   5        0.26        0.36      0.59 o
  -4  11   5        1.59        2.91      0.55 o
  -3  11   5       12.34       14.69      0.92 o
  -2  11   5       11.34        9.61      0.65 o
  -1  11   5        4.08        3.97      0.58 o
   0  11   5        2.22        1.72      0.50 o
   1  11   5        3.62        3.13      0.44 o
   2  11   5       46.80       46.51      1.06 o
   3  11   5        3.65        3.61      0.34 o
   4  11   5        0.03       -0.07      0.25 o
   5  11   5        0.05       -0.21      0.26 o
   6  11   5        7.56        7.51      0.60 o
   7  11   5       16.94       18.65      0.82 o
   8  11   5        3.30        3.25      0.49 o
  -6  12   5        1.09        2.25      0.67 o
  -5  12   5        5.02        8.48      0.85 o
  -4  12   5        6.89        7.94      0.85 o
  -3  12   5        4.71        6.74      0.75 o
  -2  12   5        6.00        3.00      0.99 o
  -1  12   5        3.30        2.11      0.56 o
   0  12   5        3.30        2.85      0.60 o
   1  12   5        0.01       -0.28      0.46 o
   2  12   5       18.06       16.93      0.83 o
   3  12   5       14.25       12.76      0.70 o
   4  12   5       28.67       27.23      0.96 o
   5  12   5        0.13        0.39      0.33 o
   6  12   5        0.03       -0.31      0.31 o
   7  12   5        1.62        1.36      0.50 o
  -5  13   5        0.19        0.08      0.61 o
  -4  13   5        9.02        9.73      0.94 o
  -3  13   5        4.12        4.76      1.16 o
  -2  13   5        1.48        2.54      1.05 o
  -1  13   5        1.35        2.20      0.59 o
   0  13   5        1.81        1.36      0.57 o
   1  13   5        0.00       -0.15      0.57 o
   2  13   5       11.42       13.57      1.01 o
   3  13   5        0.92        1.19      0.55 o
   4  13   5        1.31        1.50      0.45 o
   5  13   5        1.75        1.39      0.40 o
   6  13   5        0.68        0.49      0.39 o
  -4  14   5        3.15        3.63      1.33 o
  -3  14   5        0.71        0.32      1.08 o
  -2  14   5        0.00       -0.04      1.08 o
  -1  14   5        0.53        0.95      1.00 o
   0  14   5       16.98       19.37      1.84 o
   1  14   5       21.23       26.10      1.41 o
   2  14   5        4.57        4.29      1.03 o
   3  14   5        0.00        0.01      0.80 o
   4  14   5        0.18       -0.51      0.54 o
   5  14   5        0.56       -0.10      0.62 o
  -2  15   5        0.01       -1.05      1.05 o
  -1  15   5        3.01        1.78      1.26 o
   0  15   5        8.89        7.49      1.51 o
   1  15   5       13.89       16.49      1.79 o
   2  15   5        0.06       -0.76      0.76 o
   3  15   5        3.55        3.54      1.10 o
  -3 -10   6        3.57        5.60      0.89 o
  -2 -10   6        0.47        0.84      0.63 o
  -1 -10   6        0.76        1.92      0.72 o
   0 -10   6        0.00       -0.61      0.61 o
   1 -10   6        0.07       -0.30      0.63 o
   2 -10   6        0.32        0.99      0.66 o
  -5  -9   6        0.09        0.42      0.82 o
  -4  -9   6        0.09        0.36      0.80 o
  -3  -9   6        0.08        0.35      0.78 o
  -2  -9   6        2.82        2.07      0.54 o
  -1  -9   6       10.60       11.68      0.82 o
   0  -9   6        0.30        0.04      0.44 o
   1  -9   6       51.95       57.87      1.69 o
   2  -9   6        3.07        3.09      0.57 o
   3  -9   6        3.18        3.01      0.59 o
   4  -9   6        3.16        3.26      1.28 o
  -6  -8   6        0.95        0.62      0.50 o
  -5  -8   6        1.57        1.49      0.43 o
  -4  -8   6        2.67        2.14      0.44 o
  -3  -8   6        5.76        6.83      0.65 o
  -2  -8   6        0.60        0.92      0.45 o
  -1  -8   6       29.54       32.28      1.20 o
   0  -8   6        2.93        3.21      0.52 o
   1  -8   6        0.77        0.96      0.45 o
   2  -8   6       19.44       22.87      1.01 o
   3  -8   6        8.17        8.08      0.70 o
   4  -8   6        1.85        1.01      0.78 o
   5  -8   6        0.63        1.20      0.50 o
  -7  -7   6        0.01        0.57      0.55 o
  -6  -7   6        0.18        0.33      0.44 o
  -5  -7   6        0.58        0.75      0.38 o
  -4  -7   6        0.05       -0.32      0.32 o
  -3  -7   6        0.15        0.09      0.28 o
  -2  -7   6        0.03       -0.29      0.35 o
  -1  -7   6        1.52        1.85      0.44 o
   0  -7   6        0.16       -0.33      0.33 o
   1  -7   6        2.40        2.33      0.47 o
   2  -7   6        6.63        7.17      0.63 o
   3  -7   6       10.80       10.65      0.71 o
   4  -7   6        4.17        5.36      0.49 o
   5  -7   6        0.09       -0.33      0.33 o
   6  -7   6        2.52        3.20      0.66 o
  -7  -6   6        8.38       10.02      0.65 o
  -6  -6   6        8.39        8.24      0.58 o
  -5  -6   6       21.66       23.24      0.85 o
  -4  -6   6        0.70        0.30      0.30 o
  -3  -6   6       12.76       12.42      0.54 o
  -2  -6   6        1.00        1.27      0.29 o
  -1  -6   6       32.46       28.94      2.19 o
   0  -6   6        0.19       -0.32      0.32 o
   1  -6   6        4.03        3.27      0.48 o
   2  -6   6        4.54        3.82      0.42 o
   3  -6   6       17.33       17.67      0.71 o
   4  -6   6        2.58        2.33      0.57 o
   5  -6   6        0.01       -0.29      0.29 o
   6  -6   6        5.97        7.29      0.61 o
   7  -6   6        0.03       -0.45      0.45 o
  -8  -5   6        2.19        1.23      0.44 o
  -7  -5   6        7.22        7.55      0.76 o
  -6  -5   6        0.02       -0.13      0.30 o
  -5  -5   6        2.55        2.35      0.37 o
  -4  -5   6       96.39       89.14      1.82 o
  -3  -5   6       26.65       24.45      0.70 o
  -2  -5   6        0.15        0.11      0.20 o
  -1  -5   6       10.58       11.59      0.48 o
   0  -5   6      640.72      619.81      9.42 o
   1  -5   6       15.68       15.34      0.76 o
   2  -5   6       16.84       16.82      0.64 o
   3  -5   6        0.10       -0.24      0.24 o
   4  -5   6        1.86        1.47      0.33 o
   5  -5   6        2.33        2.84      0.51 o
   6  -5   6        0.87        0.48      0.37 o
   7  -5   6        0.00        0.07      0.36 o
   8  -5   6        0.69        1.47      0.42 o
  -8  -4   6        0.10        0.30      0.38 o
  -7  -4   6        0.67        0.37      0.30 o
  -6  -4   6        0.36        0.14      0.28 o
  -5  -4   6        7.31        8.34      0.49 o
  -4  -4   6        4.46        4.43      0.39 o
  -3  -4   6      250.10      244.14      3.88 o
  -2  -4   6       44.49       41.13      0.80 o
  -1  -4   6       39.84       38.26      0.76 o
   0  -4   6      473.83      471.31      6.30 o
   1  -4   6       22.01       22.73      0.70 o
   2  -4   6       96.27       95.72      1.79 o
   3  -4   6        0.22        0.39      0.25 o
   4  -4   6       15.19       16.49      0.63 o
   5  -4   6        7.17        7.00      0.47 o
   6  -4   6        2.98        2.18      0.41 o
   7  -4   6        6.64        6.65      0.56 o
   8  -4   6        0.02       -0.22      0.33 o
  -9  -3   6        0.12       -0.09      0.50 o
  -8  -3   6        2.16        1.56      0.43 o
  -7  -3   6       14.77       14.27      0.91 o
  -6  -3   6        2.32        2.78      0.51 o
  -5  -3   6        3.69        3.21      0.46 o
  -4  -3   6       29.21       27.90      0.69 o
  -3  -3   6        5.46        5.90      0.67 o
  -2  -3   6       54.60       57.42      0.94 o
  -1  -3   6      217.82      201.11      2.39 o
   0  -3   6        6.02        4.94      0.22 o
   1  -3   6      220.40      213.56      2.31 o
   2  -3   6        0.07        0.67      0.25 o
   3  -3   6        8.33        8.06      0.42 o
   4  -3   6       70.83       70.36      1.33 o
   5  -3   6       22.40       21.01      0.70 o
   6  -3   6        2.21        2.83      0.39 o
   7  -3   6        7.76        8.67      0.48 o
   8  -3   6        2.23        1.81      0.35 o
   9  -3   6        0.27       -0.43      0.43 o
  -9  -2   6        1.86        1.09      0.51 o
  -8  -2   6        0.92        0.36      0.35 o
  -7  -2   6       47.96       46.77      1.26 o
  -6  -2   6        2.76        2.77      0.33 o
  -5  -2   6        4.84        4.28      0.38 o
  -4  -2   6       62.21       58.36      1.03 o
  -3  -2   6       34.94       32.90      0.71 o
  -2  -2   6      136.87      153.53      2.05 o
  -1  -2   6       67.16       71.78      1.03 o
   0  -2   6        1.08        1.35      0.14 o
   1  -2   6       90.65       97.49      1.04 o
   2  -2   6        0.25        0.20      0.17 o
   3  -2   6        0.21        0.16      0.18 o
   4  -2   6       12.28       12.43      0.51 o
   5  -2   6       26.24       22.65      0.60 o
   6  -2   6        0.00       -0.09      0.28 o
   7  -2   6        8.85        8.46      0.46 o
   8  -2   6        0.24        0.14      0.33 o
   9  -2   6        7.25        7.61      0.61 o
  -9  -1   6        2.68        1.89      0.66 o
  -8  -1   6       10.92       10.20      1.08 o
  -7  -1   6       10.48        9.67      0.70 o
  -6  -1   6       20.12       19.66      0.63 o
  -5  -1   6        0.30        0.15      0.18 o
  -4  -1   6        0.05        0.03      0.15 o
  -3  -1   6       48.37       38.25      0.74 o
  -2  -1   6      109.19      115.18      1.46 o
  -1  -1   6        0.00        0.21      0.12 o
   0  -1   6       60.51       70.78      0.81 o
   1  -1   6      233.51      237.08      2.29 o
   2  -1   6       66.23       70.05      0.84 o
   3  -1   6       31.95       30.87      0.63 o
   4  -1   6       24.80       26.19      0.59 o
   5  -1   6       12.30       10.53      0.83 o
   6  -1   6        1.86        1.03      0.25 o
   7  -1   6        4.24        4.87      0.44 o
   8  -1   6        0.05       -0.08      0.30 o
   9  -1   6        1.26        2.01      0.43 o
  10  -1   6        1.77        3.04      0.63 o
  -9   0   6        0.47       -0.07      0.39 o
  -8   0   6       15.64       16.13      0.89 o
  -7   0   6        6.80        7.25      0.61 o
  -6   0   6       47.79       43.85      1.10 o
  -5   0   6       20.33       21.57      0.54 o
  -4   0   6        1.27        1.11      0.18 o
  -3   0   6        0.44        1.50      0.22 o
  -2   0   6       27.98       23.03      0.48 o
  -1   0   6      287.56      302.93      2.85 o
   0   0   6      231.26      251.84      2.41 o
   1   0   6      118.80      122.89      1.38 o
   2   0   6       72.68       68.15      0.81 o
   3   0   6      127.97      132.84      1.40 o
   4   0   6       67.28       71.74      1.11 o
   5   0   6        1.87        1.31      0.24 o
   6   0   6       14.29       10.72      0.90 o
   7   0   6       16.36       13.48      0.65 o
   8   0   6        0.78        0.52      0.38 o
   9   0   6        0.02        0.08      0.33 o
  10   0   6        0.00        0.68      0.44 o
  -9   1   6        1.84        1.76      0.47 o
  -8   1   6        3.63        4.92      0.66 o
  -7   1   6       27.88       27.18      2.04 o
  -6   1   6        0.21        0.53      0.32 o
  -5   1   6        0.11       -0.05      0.14 o
  -4   1   6        0.87        0.74      0.21 o
  -3   1   6       68.77       70.52      0.96 o
  -2   1   6      203.21      216.85      2.43 o
  -1   1   6      193.29      215.30      2.22 o
   0   1   6       21.54       18.92      0.36 o
   1   1   6      755.45      773.16      6.90 o
   2   1   6        6.11        5.47      0.19 o
   3   1   6      174.17      166.62      1.80 o
   4   1   6       24.07       25.47      0.55 o
   5   1   6        4.63        4.59      0.31 o
   6   1   6        8.36        7.84      0.47 o
   7   1   6        1.42        1.44      0.31 o
   8   1   6       26.93       25.07      1.05 o
   9   1   6        0.01       -0.30      0.30 o
  10   1   6        0.23       -0.01      0.37 o
 -10   2   6        0.35        0.66      0.71 o
  -9   2   6        5.13        6.99      0.54 o
  -8   2   6       15.44       16.13      0.85 o
  -7   2   6       32.28       32.74      1.19 o
  -6   2   6       92.78       93.36      2.26 o
  -5   2   6        8.47        9.51      0.47 o
  -4   2   6       87.46       83.83      1.20 o
  -3   2   6       10.00       11.11      0.28 o
  -2   2   6      208.04      220.38      2.28 o
  -1   2   6      343.67      353.64      3.09 o
   0   2   6       16.02       18.90      0.34 o
   1   2   6      278.21      286.60      2.69 o
   2   2   6       64.70       64.36      0.82 o
   3   2   6      131.42      128.64      1.45 o
   4   2   6       65.31       58.42      1.07 o
   5   2   6       19.33       21.19      0.49 o
   6   2   6       27.27       25.72      0.72 o
   7   2   6        1.53        1.75      0.46 o
   8   2   6      109.11      101.43      2.02 o
   9   2   6        0.59        0.34      0.35 o
  10   2   6        6.30        7.82      0.73 o
  -9   3   6        0.17        0.50      0.35 o
  -8   3   6        6.46        7.00      0.53 o
  -7   3   6        7.14        5.73      0.49 o
  -6   3   6       22.67       21.34      0.96 o
  -5   3   6      300.91      292.14      4.66 o
  -4   3   6      152.58      136.65      2.45 o
  -3   3   6      318.45      334.86      3.34 o
  -2   3   6       89.22       85.94      1.00 o
  -1   3   6       67.80       74.38      0.84 o
   0   3   6       14.22       15.00      0.27 o
   1   3   6      259.88      294.13      2.61 o
   2   3   6       10.85        9.64      0.30 o
   3   3   6       73.85       70.47      0.84 o
   4   3   6      286.40      289.64      2.80 o
   5   3   6       82.77       79.95      1.13 o
   6   3   6      109.86      109.75      1.61 o
   7   3   6        3.22        3.91      0.35 o
   8   3   6       18.68       14.10      0.61 o
   9   3   6        2.55        2.32      0.36 o
  10   3   6        5.81        7.39      0.57 o
  -9   4   6        2.12        2.23      0.44 o
  -8   4   6        0.27        0.35      0.33 o
  -7   4   6       25.81       25.63      0.91 o
  -6   4   6      139.82      143.61      2.65 o
  -5   4   6       41.10       36.32      0.87 o
  -4   4   6       12.07       11.58      0.69 o
  -3   4   6       68.81       64.45      1.02 o
  -2   4   6      120.48      128.22      1.39 o
  -1   4   6       42.03       42.80      0.54 o
   0   4   6       57.66       54.63      0.63 o
   1   4   6     1305.82     1458.08     11.52 o
   2   4   6       78.73       88.15      0.99 o
   3   4   6       38.37       38.50      0.56 o
   4   4   6      155.38      152.29      1.85 o
   5   4   6       37.50       34.56      0.66 o
   6   4   6        0.65       -0.05      0.21 o
   7   4   6        5.46        3.73      0.32 o
   8   4   6        3.40        4.08      0.40 o
   9   4   6        1.96        1.78      0.34 o
  10   4   6        0.69        0.24      0.41 o
  -9   5   6        2.49        2.95      0.75 o
  -8   5   6        0.15       -0.07      0.36 o
  -7   5   6       13.93       13.26      0.66 o
  -6   5   6       42.54       41.05      1.47 o
  -5   5   6       20.59       21.03      0.92 o
  -4   5   6      152.56      150.25      2.30 o
  -3   5   6      132.87      129.54      2.00 o
  -2   5   6      517.66      564.18      6.06 o
  -1   5   6      136.28      134.79      1.28 o
   0   5   6       17.61       17.60      0.27 o
   1   5   6      849.22      921.38      7.02 o
   2   5   6        0.53        0.35      0.10 o
   3   5   6       63.64       63.94      0.86 o
   4   5   6        9.28        7.71      0.30 o
   5   5   6       10.69        9.40      0.35 o
   6   5   6       10.92       11.33      0.61 o
   7   5   6        1.10        1.17      0.26 o
   8   5   6        0.57        0.74      0.26 o
   9   5   6        0.43        0.38      0.30 o
  10   5   6        0.94        1.00      0.38 o
  -9   6   6        0.06        0.39      0.58 o
  -8   6   6        0.30       -0.06      0.35 o
  -7   6   6        7.72        7.33      0.53 o
  -6   6   6        9.28        8.71      0.55 o
  -5   6   6       50.58       49.84      1.24 o
  -4   6   6        3.78        2.88      0.32 o
  -3   6   6        3.81        1.86      0.25 o
  -2   6   6      124.74      120.82      1.93 o
  -1   6   6       38.13       44.45      0.61 o
   0   6   6      337.46      328.54      2.63 o
   1   6   6        0.93        1.52      0.13 o
   2   6   6      217.37      234.71      2.29 o
   3   6   6       30.43       32.07      0.56 o
   4   6   6        9.11        7.16      0.30 o
   5   6   6      115.43      108.83      1.49 o
   6   6   6        0.15       -0.19      0.19 o
   7   6   6        2.43        3.04      0.63 o
   8   6   6        4.93        4.67      0.39 o
   9   6   6       12.97       14.49      0.55 o
  10   6   6        0.18        0.15      0.35 o
  -9   7   6        2.61        2.08      0.51 o
  -8   7   6        0.10        0.06      0.39 o
  -7   7   6        2.78        2.39      0.72 o
  -6   7   6        3.61        3.04      0.41 o
  -5   7   6        9.96        7.09      0.50 o
  -4   7   6      107.01       95.19      2.86 o
  -3   7   6       14.72       16.06      0.66 o
  -2   7   6       14.76       16.35      0.52 o
  -1   7   6        2.70        2.28      0.21 o
   0   7   6      174.18      161.13      1.51 o
   1   7   6      121.46      119.48      1.27 o
   2   7   6       33.20       36.14      0.58 o
   3   7   6        2.27        1.69      0.21 o
   4   7   6        4.21        4.64      0.29 o
   5   7   6        0.35        0.32      0.20 o
   6   7   6       23.43       21.42      0.63 o
   7   7   6       15.31       14.94      0.56 o
   8   7   6        3.82        3.18      0.33 o
   9   7   6        1.00        0.88      0.29 o
  10   7   6        0.10        0.09      0.35 o
  -8   8   6        0.51        0.65      0.44 o
  -7   8   6        0.54        1.60      0.62 o
  -6   8   6       33.68       34.06      1.66 o
  -5   8   6       77.67       67.69      1.58 o
  -4   8   6        7.41        6.32      0.49 o
  -3   8   6       14.43        9.15      0.52 o
  -2   8   6       45.61       45.90      1.13 o
  -1   8   6       10.33        6.67      0.75 o
   0   8   6       12.86        9.88      0.28 o
   1   8   6        0.28        0.15      0.11 o
   2   8   6      100.14       93.32      1.15 o
   3   8   6        0.23        0.28      0.17 o
   4   8   6       37.60       37.87      0.88 o
   5   8   6       30.33       29.44      0.72 o
   6   8   6        0.77        0.53      0.24 o
   7   8   6        0.90        0.90      0.26 o
   8   8   6        0.34        0.46      0.27 o
   9   8   6        3.11        2.97      0.36 o
  -8   9   6        1.16        1.63      0.52 o
  -7   9   6        2.82        2.48      0.56 o
  -6   9   6        1.02        0.94      0.45 o
  -5   9   6        8.94        8.99      0.67 o
  -4   9   6       11.43       11.56      0.63 o
  -3   9   6        1.26        2.43      0.38 o
  -2   9   6        6.89        5.74      0.46 o
  -1   9   6       22.98       18.43      0.72 o
   0   9   6      264.86      266.63      3.71 o
   1   9   6       75.75       71.90      0.96 o
   2   9   6      151.86      145.29      1.67 o
   3   9   6       54.03       61.30      0.98 o
   4   9   6       12.67       13.48      0.48 o
   5   9   6       10.37       10.19      0.46 o
   6   9   6        1.66        1.75      0.30 o
   7   9   6        5.84        6.50      0.43 o
   8   9   6        0.88        0.78      0.29 o
   9   9   6        2.06        1.19      0.38 o
  -7  10   6        2.40        1.61      1.29 o
  -6  10   6        7.04        6.72      0.70 o
  -5  10   6        4.20        4.06      0.59 o
  -4  10   6        7.20        6.86      0.54 o
  -3  10   6        2.49        3.22      0.41 o
  -2  10   6        0.55        0.96      0.35 o
  -1  10   6       35.43       35.17      1.16 o
   0  10   6        6.84        6.14      1.08 o
   1  10   6        9.03        8.92      0.68 o
   2  10   6       37.37       38.67      0.70 o
   3  10   6      314.39      302.42      3.45 o
   4  10   6       29.83       31.92      0.79 o
   5  10   6        7.81        7.65      0.44 o
   6  10   6        0.94        1.03      0.32 o
   7  10   6        0.02        0.04      0.27 o
   8  10   6        1.20        1.01      0.35 o
   9  10   6        0.00       -0.30      0.39 o
  -7  11   6        0.31       -0.17      0.50 o
  -6  11   6        0.93        0.51      1.10 o
  -5  11   6        2.50        3.19      0.58 o
  -4  11   6        0.18        0.33      0.77 o
  -3  11   6        0.00       -0.11      0.40 o
  -2  11   6        0.13        0.42      0.32 o
  -1  11   6       22.70       23.09      1.14 o
   0  11   6        2.46        1.69      0.53 o
   1  11   6      203.38      202.54      4.48 o
   2  11   6       52.53       57.72      1.21 o
   3  11   6       22.03       20.09      0.63 o
   4  11   6        9.29        8.22      0.51 o
   5  11   6       11.08       10.98      0.53 o
   6  11   6        1.05        0.66      0.31 o
   7  11   6        3.81        3.89      0.44 o
   8  11   6        1.50        2.41      0.47 o
  -6  12   6        0.05       -0.33      0.53 o
  -5  12   6        0.26        1.54      1.09 o
  -4  12   6        5.14        5.65      0.72 o
  -3  12   6        0.06        0.44      0.83 o
  -2  12   6        0.11        0.67      0.61 o
  -1  12   6        1.18        1.54      0.75 o
   0  12   6        0.62        0.39      0.47 o
   1  12   6        0.54        0.48      1.00 o
   2  12   6        9.74       10.33      0.89 o
   3  12   6       20.92       20.84      0.87 o
   4  12   6        1.79        1.27      0.34 o
   5  12   6        0.00       -0.29      0.29 o
   6  12   6        2.45        2.30      0.40 o
   7  12   6        0.69        0.78      0.37 o
  -5  13   6        0.25        1.25      0.64 o
  -4  13   6       16.80       25.39      2.30 o
  -3  13   6        0.20        0.75      0.98 o
  -2  13   6        3.05        3.11      1.05 o
  -1  13   6        5.61        6.03      0.75 o
   0  13   6        0.14        0.00      0.47 o
   1  13   6        3.33        3.25      0.66 o
   2  13   6        3.79        3.08      0.90 o
   3  13   6        0.21       -0.43      0.44 o
   4  13   6        0.28        0.89      0.43 o
   5  13   6        0.00       -0.11      0.32 o
   6  13   6        0.12       -0.24      0.36 o
   7  13   6        0.05        0.28      0.54 o
  -4  14   6        1.09        2.18      1.23 o
  -3  14   6        2.79        3.53      1.22 o
  -2  14   6        4.19        5.45      1.35 o
  -1  14   6        0.71        0.46      0.93 o
   0  14   6        0.05       -0.52      0.52 o
   1  14   6        8.40        7.15      0.87 o
   2  14   6        1.88        3.01      1.00 o
   3  14   6       11.80       16.00      1.62 o
   4  14   6        3.23        3.66      0.74 o
   5  14   6        0.84        1.21      0.52 o
  -2  15   6        0.74        1.19      1.16 o
  -1  15   6        0.41       -0.66      0.96 o
   0  15   6        6.46        6.23      1.39 o
   1  15   6        0.03        0.14      0.85 o
   2  15   6        6.29        7.27      1.28 o
   3  15   6       10.81       15.96      1.76 o
  -3  -9   7        0.42        0.83      0.82 o
  -2  -9   7        3.83        3.91      0.98 o
  -1  -9   7        1.76        1.38      0.70 o
   0  -9   7        4.19        3.71      0.76 o
   1  -9   7        9.70       14.54      1.14 o
   2  -9   7       21.91       21.19      1.34 o
   3  -9   7        5.46        5.58      0.84 o
  -5  -8   7        0.63        0.59      0.64 o
  -4  -8   7        0.70        0.36      0.79 o
  -3  -8   7        0.11        0.72      0.53 o
  -2  -8   7        5.42        6.25      1.36 o
  -1  -8   7        8.73        8.71      0.75 o
   0  -8   7        0.27        0.41      0.48 o
   1  -8   7        3.71        4.20      0.61 o
   2  -8   7        0.20        0.20      0.70 o
   3  -8   7        0.96        0.04      0.49 o
   4  -8   7        0.01       -0.51      0.51 o
  -6  -7   7        2.94        4.22      0.62 o
  -5  -7   7        5.88        3.85      0.50 o
  -4  -7   7       23.84       19.82      0.84 o
  -3  -7   7        0.01        0.37      1.06 o
  -2  -7   7        3.32        4.12      0.81 o
  -1  -7   7        4.54        4.74      0.57 o
   0  -7   7        5.81        5.61      0.70 o
   1  -7   7        0.35       -0.09      0.39 o
   2  -7   7        3.74        4.31      0.58 o
   3  -7   7        1.55        0.76      0.46 o
   4  -7   7        1.55        1.46      0.57 o
   5  -7   7        2.36        2.61      0.51 o
   6  -7   7        7.01        7.36      1.13 o
  -7  -6   7        1.72        1.54      0.61 o
  -6  -6   7        1.75        2.60      0.46 o
  -5  -6   7       28.28       30.50      1.30 o
  -4  -6   7       15.41       15.05      0.70 o
  -3  -6   7       28.66       28.57      0.91 o
  -2  -6   7        6.01        7.36      0.62 o
  -1  -6   7        2.39        2.55      0.46 o
   0  -6   7        0.13        0.08      0.43 o
   1  -6   7        3.62        3.39      0.52 o
   2  -6   7       10.00        8.35      0.65 o
   3  -6   7        0.05       -0.03      0.32 o
   4  -6   7        0.59        0.73      0.36 o
   5  -6   7        3.49        4.06      0.54 o
   6  -6   7        0.96        0.59      0.58 o
   7  -6   7        0.96        1.38      0.51 o
  -7  -5   7        3.30        3.14      0.46 o
  -6  -5   7        0.42        0.50      0.35 o
  -5  -5   7       21.12       25.24      0.88 o
  -4  -5   7        1.35        1.34      0.35 o
  -3  -5   7       60.33       55.88      1.35 o
  -2  -5   7       27.93       26.35      0.75 o
  -1  -5   7        0.64       -0.15      0.31 o
   0  -5   7       20.10       19.23      0.84 o
   1  -5   7       39.00       36.08      1.15 o
   2  -5   7      160.30      156.22      2.93 o
   3  -5   7        1.76        0.82      0.36 o
   4  -5   7        0.83        0.67      0.43 o
   5  -5   7        0.45       -0.06      0.32 o
   6  -5   7        0.04       -0.25      0.35 o
   7  -5   7        1.23        1.09      0.37 o
  -8  -4   7        0.04       -0.26      0.47 o
  -7  -4   7        2.13        2.89      0.42 o
  -6  -4   7        0.02       -0.01      0.29 o
  -5  -4   7        0.31       -0.25      0.28 o
  -4  -4   7       17.68       18.10      0.70 o
  -3  -4   7        0.69        0.30      0.27 o
  -2  -4   7       96.11       97.22      1.44 o
  -1  -4   7        0.55        0.01      0.26 o
   0  -4   7      115.40      110.12      2.20 o
   1  -4   7       96.59       94.82      1.98 o
   2  -4   7      144.67      145.81      2.05 o
   3  -4   7        0.31        0.18      0.28 o
   4  -4   7      104.90      104.43      2.60 o
   5  -4   7        7.27        8.15      0.66 o
   6  -4   7        0.74        0.97      0.33 o
   7  -4   7        1.26        1.05      0.34 o
   8  -4   7        0.68        1.52      0.39 o
  -8  -3   7        3.20        5.59      0.99 o
  -7  -3   7        1.05        1.36      0.42 o
  -6  -3   7        3.57        3.22      0.39 o
  -5  -3   7        1.86        1.61      0.32 o
  -4  -3   7        0.04        0.00      0.24 o
  -3  -3   7       18.26       17.16      0.56 o
  -2  -3   7        4.32        3.58      0.30 o
  -1  -3   7       27.09       27.12      0.62 o
   0  -3   7      207.47      198.69      2.93 o
   1  -3   7        0.94        1.10      0.25 o
   2  -3   7        5.47        5.23      0.33 o
   3  -3   7       22.80       23.19      0.63 o
   4  -3   7       25.82       25.51      0.69 o
   5  -3   7       50.00       46.26      1.05 o
   6  -3   7        0.28        0.30      0.28 o
   7  -3   7        5.20        5.78      0.51 o
   8  -3   7        0.12       -0.36      0.36 o
  -9  -2   7        3.56        4.48      0.83 o
  -8  -2   7        0.06       -0.25      0.41 o
  -7  -2   7        0.00        0.04      0.33 o
  -6  -2   7        4.93        5.58      0.43 o
  -5  -2   7       70.54       62.98      1.28 o
  -4  -2   7        0.10        0.34      0.23 o
  -3  -2   7        0.68        1.27      0.41 o
  -2  -2   7        4.52        4.03      0.30 o
  -1  -2   7       95.20       92.07      1.29 o
   0  -2   7        0.03        0.16      0.14 o
   1  -2   7        7.01        6.51      0.38 o
   2  -2   7       14.04       15.45      0.49 o
   3  -2   7        6.12        7.11      0.36 o
   4  -2   7       14.07       15.00      0.52 o
   5  -2   7       14.99       12.73      0.58 o
   6  -2   7        7.66        7.75      0.56 o
   7  -2   7        3.63        1.87      0.50 o
   8  -2   7        0.12        0.11      0.38 o
   9  -2   7        2.79        2.40      0.59 o
  -9  -1   7        0.55        0.22      0.45 o
  -8  -1   7       15.33       16.50      1.26 o
  -7  -1   7        1.76        0.73      0.35 o
  -6  -1   7        0.00        0.13      0.29 o
  -5  -1   7       28.41       27.06      0.88 o
  -4  -1   7       26.84       20.83      0.67 o
  -3  -1   7       20.74       15.92      0.49 o
  -2  -1   7        1.23        1.40      0.29 o
  -1  -1   7        8.69        7.66      0.30 o
   0  -1   7       20.92       20.03      0.44 o
   1  -1   7        5.88        5.37      0.25 o
   2  -1   7       78.97       86.31      1.44 o
   3  -1   7       24.01       24.01      0.66 o
   4  -1   7        2.12        2.30      0.34 o
   5  -1   7        5.52        5.46      0.45 o
   6  -1   7        1.55        0.35      0.30 o
   7  -1   7        0.64        0.42      0.32 o
   8  -1   7        2.09        2.87      0.47 o
   9  -1   7        1.16        1.76      0.46 o
  -9   0   7        2.88        2.27      1.08 o
  -8   0   7        1.00        1.54      0.54 o
  -7   0   7       32.94       32.03      2.02 o
  -6   0   7        1.40        1.32      0.32 o
  -5   0   7        4.65        3.77      0.32 o
  -4   0   7       47.05       40.24      0.79 o
  -3   0   7       41.54       39.57      0.87 o
  -2   0   7        2.78        2.90      0.23 o
  -1   0   7       18.22       19.54      0.45 o
   0   0   7       33.27       31.23      0.54 o
   1   0   7      211.66      221.53      2.07 o
   2   0   7      210.41      233.12      2.41 o
   3   0   7       21.41       19.46      0.51 o
   4   0   7      102.31       95.90      1.61 o
   5   0   7       13.60       10.29      0.48 o
   6   0   7        0.53       -0.09      0.25 o
   7   0   7        2.41        1.73      0.41 o
   8   0   7        0.33        0.23      0.32 o
   9   0   7        0.64        1.11      0.41 o
  -9   1   7        2.56        2.03      0.49 o
  -8   1   7        7.47        7.10      0.68 o
  -7   1   7        1.27        1.48      0.45 o
  -6   1   7        5.06        4.12      0.56 o
  -5   1   7       34.20       35.01      1.23 o
  -4   1   7       55.76       56.75      0.96 o
  -3   1   7        7.82        9.10      0.34 o
  -2   1   7       14.79       16.46      0.40 o
  -1   1   7        2.91        2.60      0.17 o
   0   1   7      579.31      620.62      5.63 o
   1   1   7       63.76       71.68      0.87 o
   2   1   7       41.41       40.33      0.58 o
   3   1   7      179.99      180.54      2.14 o
   4   1   7       23.34       23.06      0.65 o
   5   1   7       53.34       52.93      1.07 o
   6   1   7       18.06       16.80      0.95 o
   7   1   7        3.75        1.83      0.37 o
   8   1   7        1.28        1.07      0.36 o
   9   1   7        0.23       -0.14      0.36 o
  10   1   7       16.86       19.77      1.04 o
  -9   2   7        0.22        0.25      0.34 o
  -8   2   7        5.38        4.15      0.59 o
  -7   2   7        0.15        0.16      0.36 o
  -6   2   7        1.57        1.30      0.54 o
  -5   2   7       53.13       52.36      1.54 o
  -4   2   7        0.58        0.59      0.27 o
  -3   2   7        9.18        8.25      0.31 o
  -2   2   7       35.94       40.22      0.61 o
  -1   2   7        3.87        4.17      0.25 o
   0   2   7       59.40       61.43      0.87 o
   1   2   7      279.14      300.21      2.85 o
   2   2   7      332.21      324.14      3.30 o
   3   2   7       92.28       92.12      1.24 o
   4   2   7       13.23       12.13      0.41 o
   5   2   7       11.28        9.26      0.43 o
   6   2   7       11.32        8.16      0.50 o
   7   2   7       13.97       10.54      0.58 o
   8   2   7       31.32       35.24      1.07 o
   9   2   7        0.43        0.75      0.46 o
  10   2   7       11.41       12.16      0.83 o
  -9   3   7        0.84        0.30      0.36 o
  -8   3   7        0.86        0.76      0.37 o
  -7   3   7       23.18       21.44      1.00 o
  -6   3   7       42.02       40.81      1.57 o
  -5   3   7        1.97        2.02      0.50 o
  -4   3   7      150.22      142.46      2.57 o
  -3   3   7      642.27      618.87      9.14 o
  -2   3   7       53.51       40.97      0.60 o
  -1   3   7       58.89       64.93      0.78 o
   0   3   7        1.44        2.97      0.15 o
   1   3   7       36.44       39.46      0.53 o
   2   3   7        8.55        6.22      0.22 o
   3   3   7       46.98       48.29      0.71 o
   4   3   7       34.70       28.94      0.63 o
   5   3   7        7.84        8.59      0.59 o
   6   3   7        9.43        9.77      0.49 o
   7   3   7        1.18        1.98      0.31 o
   8   3   7       39.43       36.70      1.46 o
   9   3   7        6.01        6.71      0.54 o
  10   3   7        2.10        1.01      0.47 o
  -9   4   7        0.97        0.55      0.42 o
  -8   4   7        4.64        3.66      0.46 o
  -7   4   7        7.83        6.75      0.53 o
  -6   4   7        0.51        0.09      0.32 o
  -5   4   7      122.31      123.05      2.81 o
  -4   4   7      470.77      460.86      7.09 o
  -3   4   7       82.65       79.83      1.62 o
  -2   4   7      105.09      101.73      1.17 o
  -1   4   7       45.01       56.70      0.70 o
   0   4   7       35.73       30.54      0.46 o
   1   4   7       97.51       97.04      1.09 o
   2   4   7       21.62       21.65      0.39 o
   3   4   7       33.70       35.43      0.55 o
   4   4   7      124.68      125.02      1.59 o
   5   4   7       13.90       13.84      0.43 o
   6   4   7        9.22        9.43      0.58 o
   7   4   7        4.61        5.39      0.40 o
   8   4   7       20.96       22.27      0.76 o
   9   4   7        0.83        1.27      0.36 o
  10   4   7        0.01       -0.38      0.40 o
  -9   5   7        0.32        0.90      0.38 o
  -8   5   7        4.53        4.93      0.52 o
  -7   5   7        9.38        9.89      0.66 o
  -6   5   7        0.45        0.61      0.32 o
  -5   5   7      141.70      136.67      2.57 o
  -4   5   7      108.46      102.10      1.74 o
  -3   5   7       19.19       17.65      0.57 o
  -2   5   7        7.90        8.44      0.31 o
  -1   5   7      159.16      146.42      1.41 o
   0   5   7      121.57      138.54      1.35 o
   1   5   7       99.10       98.32      0.93 o
   2   5   7        0.39        0.67      0.21 o
   3   5   7      143.41      145.32      1.77 o
   4   5   7       78.76       83.58      1.18 o
   5   5   7       34.72       29.76      0.63 o
   6   5   7        2.78        3.46      0.30 o
   7   5   7        4.69        4.73      0.35 o
   8   5   7        5.25        5.15      0.44 o
   9   5   7        0.39       -0.04      0.31 o
  10   5   7        0.95        0.67      1.13 o
  -9   6   7        0.66        1.48      0.47 o
  -8   6   7        4.94        4.90      0.51 o
  -7   6   7        0.04       -0.06      0.31 o
  -6   6   7        9.11        8.74      0.57 o
  -5   6   7        9.30        8.43      0.54 o
  -4   6   7        1.05        1.27      0.26 o
  -3   6   7       32.17       29.34      0.76 o
  -2   6   7        9.84        9.05      0.41 o
  -1   6   7       41.70       45.62      0.67 o
   0   6   7       75.35       81.51      0.80 o
   1   6   7      324.22      337.81      2.85 o
   2   6   7        2.09        1.07      0.14 o
   3   6   7       21.87       19.78      0.47 o
   4   6   7      138.19      134.07      1.71 o
   5   6   7       45.01       45.29      0.82 o
   6   6   7       11.38        9.59      0.44 o
   7   6   7        0.00       -0.14      0.23 o
   8   6   7        2.92        3.41      0.37 o
   9   6   7        0.26        0.30      0.36 o
  10   6   7        0.50        0.29      0.68 o
  -9   7   7        1.33        1.79      0.99 o
  -8   7   7        0.03        0.24      0.39 o
  -7   7   7        3.61        4.26      0.76 o
  -6   7   7        0.05        0.04      0.28 o
  -5   7   7       20.43       19.29      1.08 o
  -4   7   7       36.38       30.86      0.82 o
  -3   7   7       11.09        5.82      0.37 o
  -2   7   7       27.43       22.96      0.84 o
  -1   7   7        0.28        1.31      0.21 o
   0   7   7       11.34       10.90      0.25 o
   1   7   7       28.90       27.89      0.41 o
   2   7   7        8.94       13.63      0.42 o
   3   7   7       15.42       16.25      0.44 o
   4   7   7       21.79       21.20      0.53 o
   5   7   7       13.08       11.24      0.66 o
   6   7   7        1.01        0.65      0.24 o
   7   7   7        2.07        2.41      0.32 o
   8   7   7        0.72        0.49      0.29 o
   9   7   7        4.24        3.66      0.40 o
  -8   8   7        0.56       -0.10      0.43 o
  -7   8   7        1.42        1.22      0.39 o
  -6   8   7        4.10        4.70      0.50 o
  -5   8   7        4.69        5.80      0.52 o
  -4   8   7        0.00        0.04      0.38 o
  -3   8   7        8.78        5.06      0.44 o
  -2   8   7       33.93       31.57      1.13 o
  -1   8   7      241.59      233.78      4.02 o
   0   8   7      109.06      117.25      1.71 o
   1   8   7       28.94       25.56      0.46 o
   2   8   7       82.45       73.20      1.19 o
   3   8   7       16.05       14.97      0.49 o
   4   8   7       49.42       43.43      0.88 o
   5   8   7       15.90       15.47      0.55 o
   6   8   7        0.71        0.09      0.23 o
   7   8   7        0.24       -0.21      0.21 o
   8   8   7        8.43        8.43      0.55 o
   9   8   7        2.72        2.11      0.41 o
  -8   9   7        0.23        0.23      0.72 o
  -7   9   7        0.24       -0.14      0.39 o
  -6   9   7        0.15       -0.40      0.40 o
  -5   9   7       14.88       10.98      0.65 o
  -4   9   7       11.38        8.81      0.57 o
  -3   9   7        0.67        1.34      0.64 o
  -2   9   7      137.51      118.52      2.28 o
  -1   9   7      267.31      243.22      7.36 o
   0   9   7       42.20       38.26      1.05 o
   1   9   7        0.60        0.56      0.17 o
   2   9   7       30.03       33.25      0.66 o
   3   9   7        4.19        3.72      0.28 o
   4   9   7       21.23       21.53      0.57 o
   5   9   7        5.95        7.98      0.43 o
   6   9   7        2.55        3.21      0.38 o
   7   9   7        0.67        0.44      0.25 o
   8   9   7        0.75        1.04      0.31 o
   9   9   7        0.42        0.39      0.34 o
  -7  10   7        0.16       -0.19      0.46 o
  -6  10   7        0.02       -0.32      0.41 o
  -5  10   7        0.81        1.03      0.38 o
  -4  10   7        2.30        2.27      0.41 o
  -3  10   7        1.71        1.66      0.36 o
  -2  10   7       47.21       47.87      1.27 o
  -1  10   7       92.83       95.77      2.29 o
   0  10   7       64.83       64.34      1.90 o
   1  10   7      108.99      101.79      3.67 o
   2  10   7      135.78      129.37      1.68 o
   3  10   7      102.37      101.65      1.45 o
   4  10   7      122.54      129.86      2.42 o
   5  10   7       24.87       23.71      0.81 o
   6  10   7        0.76        0.37      0.28 o
   7  10   7        0.09       -0.24      0.24 o
   8  10   7        0.48        0.26      0.30 o
  -7  11   7        3.41        4.78      0.75 o
  -6  11   7        4.79        5.40      0.73 o
  -5  11   7        0.06        0.35      0.45 o
  -4  11   7        0.00        0.29      0.35 o
  -3  11   7        2.05        1.93      0.40 o
  -2  11   7       14.23       13.52      0.70 o
  -1  11   7        2.51        2.45      0.51 o
   0  11   7        5.17        4.00      1.06 o
   1  11   7       17.95       17.50      1.02 o
   2  11   7       18.44       17.82      0.98 o
   3  11   7       49.46       50.82      1.18 o
   4  11   7       58.52       60.07      1.44 o
   5  11   7        0.96        0.37      0.30 o
   6  11   7        0.34       -0.28      0.28 o
   7  11   7        4.56        5.08      0.65 o
   8  11   7        0.00        0.70      0.41 o
  -6  12   7        4.48        5.40      0.80 o
  -5  12   7        7.14       10.42      1.97 o
  -4  12   7        6.45        7.28      1.75 o
  -3  12   7        5.45        6.73      0.60 o
  -2  12   7        6.14        7.14      0.75 o
  -1  12   7       10.94       13.98      0.94 o
   0  12   7        0.01       -0.15      0.44 o
   1  12   7        6.85        8.19      0.76 o
   2  12   7        1.14        1.99      0.82 o
   3  12   7        6.46        5.26      0.67 o
   4  12   7       11.18       11.35      0.66 o
   5  12   7        0.10        0.07      0.31 o
   6  12   7        0.65        0.61      0.34 o
   7  12   7        0.30        0.19      0.34 o
  -5  13   7        8.56       10.56      1.47 o
  -4  13   7       10.78       14.68      1.08 o
  -3  13   7        6.02        8.67      1.39 o
  -2  13   7        1.39        2.28      0.90 o
  -1  13   7        0.51        1.12      0.54 o
   0  13   7       19.76       23.56      1.28 o
   1  13   7        1.25        0.69      0.73 o
   2  13   7        0.12       -0.32      0.65 o
   3  13   7        4.31        5.12      1.09 o
   4  13   7        1.72        0.97      0.75 o
   5  13   7        0.14        0.08      0.31 o
   6  13   7        4.13        4.43      0.60 o
   7  13   7        0.10       -0.42      0.42 o
  -4  14   7        1.68        1.29      1.16 o
  -3  14   7        0.08        0.32      1.02 o
  -2  14   7        2.07        1.84      1.06 o
  -1  14   7        4.43        5.46      0.82 o
   0  14   7        0.02       -0.31      0.64 o
   1  14   7        0.97        1.71      0.89 o
   2  14   7        2.69        1.98      0.89 o
   3  14   7        2.06        3.08      1.05 o
   4  14   7        0.09       -0.52      0.76 o
   5  14   7        0.42       -0.33      0.55 o
  -2  15   7        5.98        9.87      1.58 o
  -1  15   7        1.24        0.56      1.09 o
   0  15   7        0.70        1.71      0.93 o
   1  15   7        0.72        1.26      0.88 o
   2  15   7       11.39        9.69      1.45 o
   3  15   7        0.36        1.25      0.93 o
   4  15   7        4.98        5.27      1.28 o
  -3  -8   8        0.82        0.47      0.83 o
  -2  -8   8        0.11        0.23      1.09 o
  -1  -8   8        1.12        1.43      1.16 o
   0  -8   8        1.51        1.94      0.54 o
   1  -8   8        6.70        5.85      0.85 o
   2  -8   8        2.21        2.88      0.74 o
   3  -8   8        6.86        6.95      0.90 o
  -5  -7   8        2.05        1.29      0.60 o
  -4  -7   8       31.20       32.52      2.66 o
  -3  -7   8        3.77        2.54      0.65 o
  -2  -7   8        1.20        1.67      0.57 o
  -1  -7   8        0.05        0.57      0.46 o
   0  -7   8        1.49        1.53      0.50 o
   1  -7   8        4.63        4.57      0.60 o
   2  -7   8        2.38        3.31      0.58 o
   3  -7   8        0.03       -0.42      0.42 o
   4  -7   8        0.09       -0.70      0.70 o
   5  -7   8        0.89        0.19      0.69 o
  -6  -6   8        5.22        6.53      0.69 o
  -5  -6   8        4.18        3.86      0.50 o
  -4  -6   8        0.01       -0.26      0.49 o
  -3  -6   8        2.44        4.20      0.68 o
  -2  -6   8        0.02        0.50      0.41 o
  -1  -6   8        0.02        0.19      0.38 o
   0  -6   8       11.26       11.61      0.76 o
   1  -6   8        0.20       -0.29      0.36 o
   2  -6   8        3.42        2.48      0.52 o
   3  -6   8        0.03       -0.42      0.42 o
   4  -6   8        1.05        0.18      0.68 o
   5  -6   8        1.32        0.48      0.37 o
   6  -6   8        2.01        1.11      0.45 o
  -7  -5   8        3.19        3.79      1.10 o
  -6  -5   8        9.49       10.96      0.70 o
  -5  -5   8        1.86        1.76      0.40 o
  -4  -5   8       81.96       76.28      1.61 o
  -3  -5   8       70.66       77.57      1.59 o
  -2  -5   8       11.44       14.30      0.92 o
  -1  -5   8        1.27        1.59      0.62 o
   0  -5   8        4.41        3.28      0.59 o
   1  -5   8       16.02       13.84      0.77 o
   2  -5   8       21.78       20.48      0.92 o
   3  -5   8        7.83        7.76      0.74 o
   4  -5   8       42.08       40.51      0.99 o
   5  -5   8        0.16        0.37      0.32 o
   6  -5   8        0.04       -0.31      0.31 o
   7  -5   8        0.36       -0.31      0.38 o
  -7  -4   8        0.05        0.09      0.41 o
  -6  -4   8        0.02       -0.06      0.31 o
  -5  -4   8        8.25        9.99      0.59 o
  -4  -4   8       22.22       20.47      0.76 o
  -3  -4   8       23.20       20.99      0.75 o
  -2  -4   8        8.93        8.73      0.52 o
  -1  -4   8        6.96        5.87      0.53 o
   0  -4   8        0.62        0.50      0.35 o
   1  -4   8       16.99       16.79      0.80 o
   2  -4   8      249.47      247.67      4.25 o
   3  -4   8       96.67      100.01      2.03 o
   4  -4   8        7.98        8.68      0.53 o
   5  -4   8        0.15       -0.16      0.28 o
   6  -4   8       14.29       13.70      0.87 o
   7  -4   8        5.38        7.52      0.56 o
  -8  -3   8        1.44        2.88      0.85 o
  -7  -3   8        3.33        2.99      0.65 o
  -6  -3   8        3.65        4.39      0.45 o
  -5  -3   8        9.33       10.11      0.55 o
  -4  -3   8       12.01       12.85      0.59 o
  -3  -3   8       89.41       91.77      1.69 o
  -2  -3   8        1.90        2.57      0.32 o
  -1  -3   8        4.47        4.64      0.35 o
   0  -3   8        1.40        1.52      0.37 o
   1  -3   8      109.03      107.59      3.31 o
   2  -3   8      176.43      176.25      2.40 o
   3  -3   8        0.26       -0.05      0.25 o
   4  -3   8        1.84        3.13      0.38 o
   5  -3   8        9.45        7.52      0.49 o
   6  -3   8       10.64       11.63      0.75 o
   7  -3   8        2.89        2.04      0.46 o
   8  -3   8        5.03        7.52      0.80 o
  -8  -2   8        7.96        8.03      0.82 o
  -7  -2   8        0.04       -0.29      0.38 o
  -6  -2   8       11.20       11.66      0.70 o
  -5  -2   8        3.81        3.55      0.37 o
  -4  -2   8        0.62        0.40      0.26 o
  -3  -2   8       19.83       17.82      0.64 o
  -2  -2   8       25.84       23.94      0.64 o
  -1  -2   8       16.92       14.49      0.58 o
   0  -2   8        5.74        5.38      0.39 o
   1  -2   8      189.63      190.67      2.88 o
   2  -2   8       35.19       34.51      0.87 o
   3  -2   8      115.07      116.31      2.75 o
   4  -2   8       32.21       29.75      0.97 o
   5  -2   8        0.29        0.58      0.48 o
   6  -2   8        0.13       -0.25      0.46 o
   7  -2   8        0.67        0.05      0.37 o
   8  -2   8        2.61        3.62      0.54 o
  -8  -1   8        2.80        3.21      0.63 o
  -7  -1   8        1.71        1.93      0.54 o
  -6  -1   8        0.53        0.69      0.33 o
  -5  -1   8       90.71       84.55      1.94 o
  -4  -1   8        3.24        2.69      0.32 o
  -3  -1   8       23.10       19.08      0.57 o
  -2  -1   8       34.70       28.10      0.68 o
  -1  -1   8        2.99        2.21      0.25 o
   0  -1   8       20.22       21.41      0.57 o
   1  -1   8        8.72       10.48      0.37 o
   2  -1   8        0.17        0.13      0.19 o
   3  -1   8        9.66       12.02      0.48 o
   4  -1   8        2.15        2.04      0.50 o
   5  -1   8       29.86       28.65      0.95 o
   6  -1   8        1.39        1.51      0.38 o
   7  -1   8        0.16       -0.41      0.41 o
   8  -1   8        0.01       -0.24      0.38 o
   9  -1   8       12.11       14.57      1.44 o
  -9   0   8        1.69        0.56      0.60 o
  -8   0   8        3.84        3.51      0.61 o
  -7   0   8        2.04        1.86      0.53 o
  -6   0   8        4.89        5.22      0.61 o
  -5   0   8        5.58        4.86      0.44 o
  -4   0   8        1.48        2.24      0.29 o
  -3   0   8        6.61        4.28      0.33 o
  -2   0   8       41.43       41.22      0.81 o
  -1   0   8       64.03       59.68      1.14 o
   0   0   8       15.76       16.19      0.40 o
   1   0   8       26.96       25.06      0.48 o
   2   0   8        0.03        0.21      0.19 o
   3   0   8      113.12      109.50      1.82 o
   4   0   8       32.04       31.47      0.83 o
   5   0   8        4.54        4.36      0.46 o
   6   0   8        1.73        1.75      0.47 o
   7   0   8        3.43        2.92      0.61 o
   8   0   8        0.00       -0.28      0.32 o
   9   0   8        0.05        0.04      0.46 o
  -9   1   8        1.59        2.14      0.65 o
  -8   1   8       12.37       12.08      1.03 o
  -7   1   8        6.31        7.62      0.71 o
  -6   1   8        1.68        1.46      0.43 o
  -5   1   8        0.67        0.47      0.28 o
  -4   1   8      190.98      184.49      3.57 o
  -3   1   8        5.71        5.33      0.30 o
  -2   1   8       55.34       53.59      0.93 o
  -1   1   8       71.08       72.59      1.14 o
   0   1   8       12.82       13.59      0.36 o
   1   1   8       29.48       30.92      0.52 o
   2   1   8       10.65       11.67      0.40 o
   3   1   8        5.34        5.97      0.44 o
   4   1   8        0.19        0.10      0.23 o
   5   1   8       29.28       29.20      1.15 o
   6   1   8        0.04        0.52      0.30 o
   7   1   8        0.07        0.74      0.33 o
   8   1   8        4.09        3.90      0.69 o
   9   1   8        4.90        5.01      0.71 o
  -9   2   8        0.56        0.24      0.39 o
  -8   2   8        2.65        2.90      0.58 o
  -7   2   8       13.03       14.99      0.90 o
  -6   2   8        3.24        2.71      0.49 o
  -5   2   8        3.08        1.77      0.41 o
  -4   2   8        1.73        1.69      0.28 o
  -3   2   8        0.68       -0.26      0.26 o
  -2   2   8       23.09       21.66      0.57 o
  -1   2   8        0.12       -0.04      0.13 o
   0   2   8        4.39        5.65      0.24 o
   1   2   8       26.16       29.05      0.53 o
   2   2   8       67.69       73.16      0.98 o
   3   2   8      207.60      212.19      2.92 o
   4   2   8      159.95      156.01      2.37 o
   5   2   8       18.79       16.53      0.68 o
   6   2   8       17.43       15.44      1.12 o
   7   2   8        0.44        1.17      0.35 o
   8   2   8        1.36        1.36      0.38 o
   9   2   8        4.60        5.13      0.55 o
  -9   3   8        2.50        2.98      0.81 o
  -8   3   8        1.00        1.29      0.43 o
  -7   3   8        3.11        3.06      0.54 o
  -6   3   8        1.25        0.86      0.42 o
  -5   3   8        0.13        0.07      0.35 o
  -4   3   8      194.46      195.26      3.64 o
  -3   3   8        1.22        1.56      0.27 o
  -2   3   8      191.00      174.18      2.23 o
  -1   3   8       19.80       19.27      0.41 o
   0   3   8      257.31      288.02      2.77 o
   1   3   8        0.32        0.24      0.11 o
   2   3   8        1.29        1.82      0.17 o
   3   3   8        0.04        0.25      0.16 o
   4   3   8      175.23      171.00      2.62 o
   5   3   8       11.63       11.61      0.50 o
   6   3   8        0.20       -0.03      0.27 o
   7   3   8        5.60        6.24      0.50 o
   8   3   8        1.85        2.06      0.41 o
   9   3   8        0.42        0.45      0.39 o
  10   3   8       15.35       13.91      0.91 o
  -9   4   8        0.22        0.08      0.38 o
  -8   4   8        1.53        1.76      0.43 o
  -7   4   8        0.29       -0.13      0.30 o
  -6   4   8        3.85        2.67      0.57 o
  -5   4   8        1.73        2.60      0.47 o
  -4   4   8      116.60      116.38      2.25 o
  -3   4   8      284.01      265.88      4.37 o
  -2   4   8      374.16      349.56      4.63 o
  -1   4   8        0.21        0.24      0.11 o
   0   4   8       18.89       20.91      0.40 o
   1   4   8       47.31       48.26      0.78 o
   2   4   8        0.46        0.51      0.14 o
   3   4   8        0.16        0.53      0.18 o
   4   4   8        2.31        2.38      0.26 o
   5   4   8       58.77       52.95      0.90 o
   6   4   8        4.93        4.83      0.49 o
   7   4   8        1.77        3.10      0.37 o
   8   4   8        1.22        0.76      0.35 o
   9   4   8        0.62        0.64      0.38 o
  10   4   8        4.84        4.88      0.65 o
  -9   5   8        0.44        0.41      0.41 o
  -8   5   8        2.48        1.55      0.44 o
  -7   5   8        1.95        1.79      0.41 o
  -6   5   8       14.90       14.16      0.75 o
  -5   5   8       12.59       10.71      0.89 o
  -4   5   8       97.20       88.78      1.62 o
  -3   5   8       32.71       31.14      0.81 o
  -2   5   8       56.93       59.18      1.34 o
  -1   5   8       47.60       47.10      0.64 o
   0   5   8      143.23      145.21      1.43 o
   1   5   8        0.00        0.31      0.11 o
   2   5   8       47.82       50.96      1.01 o
   3   5   8      104.13      115.01      1.50 o
   4   5   8       61.98       53.12      0.89 o
   5   5   8       47.24       43.81      0.81 o
   6   5   8       25.00       25.29      0.91 o
   7   5   8       10.38       11.03      0.56 o
   8   5   8        0.20        0.32      0.31 o
   9   5   8        3.31        3.31      0.43 o
  10   5   8        0.36        0.39      0.45 o
  -8   6   8        0.17        0.36      0.38 o
  -7   6   8        0.32        0.77      0.37 o
  -6   6   8        4.50        3.23      0.48 o
  -5   6   8       17.03       18.78      0.79 o
  -4   6   8        0.09        0.12      0.28 o
  -3   6   8        4.99        4.11      0.48 o
  -2   6   8      322.27      311.52      4.35 o
  -1   6   8       37.99       35.98      0.83 o
   0   6   8      112.03      116.42      1.20 o
   1   6   8        8.54        7.62      0.23 o
   2   6   8        3.13        3.42      0.23 o
   3   6   8      229.36      207.89      2.44 o
   4   6   8       10.66        9.94      0.39 o
   5   6   8       30.61       28.89      0.71 o
   6   6   8        4.20        5.38      0.36 o
   7   6   8        0.36       -0.20      0.24 o
   8   6   8        0.70        1.30      0.35 o
   9   6   8        0.51        0.26      0.33 o
  -8   7   8        0.15        0.22      0.47 o
  -7   7   8        5.87        7.03      0.59 o
  -6   7   8        2.63        3.06      0.45 o
  -5   7   8        8.47        6.86      0.52 o
  -4   7   8       25.30       21.14      0.81 o
  -3   7   8       35.56       30.65      0.83 o
  -2   7   8       29.70       25.51      0.73 o
  -1   7   8       56.33       52.25      1.07 o
   0   7   8       24.13       22.87      0.43 o
   1   7   8       12.89        8.47      0.26 o
   2   7   8        1.93        1.28      0.21 o
   3   7   8       21.00       19.06      0.50 o
   4   7   8        0.14        0.75      0.21 o
   5   7   8        0.19       -0.19      0.19 o
   6   7   8        0.01       -0.09      0.21 o
   7   7   8        1.92        2.67      0.41 o
   8   7   8        6.54        5.96      0.61 o
   9   7   8        0.18        0.31      0.34 o
  -8   8   8        0.04        0.19      0.42 o
  -7   8   8        0.58        1.02      0.42 o
  -6   8   8        4.09        4.66      0.61 o
  -5   8   8        0.20        0.36      0.31 o
  -4   8   8       52.32       45.42      1.25 o
  -3   8   8       42.76       33.33      0.88 o
  -2   8   8       31.72       28.47      0.80 o
  -1   8   8       41.83       33.54      0.84 o
   0   8   8      114.28      104.83      1.77 o
   1   8   8        9.56        8.81      0.30 o
   2   8   8        4.37        3.13      0.26 o
   3   8   8        7.62        5.53      0.30 o
   4   8   8        3.30        2.53      0.26 o
   5   8   8       17.59       17.00      0.61 o
   6   8   8        3.44        3.35      0.34 o
   7   8   8        4.91        4.88      0.40 o
   8   8   8        0.16        0.58      0.30 o
   9   8   8        2.42        3.30      0.51 o
  -8   9   8        0.78        1.05      0.54 o
  -7   9   8        0.01       -0.36      0.40 o
  -6   9   8        0.07        0.65      0.38 o
  -5   9   8        0.70        0.93      0.42 o
  -4   9   8       36.63       35.53      1.12 o
  -3   9   8      166.39      140.23      3.28 o
  -2   9   8        3.14        4.80      0.52 o
  -1   9   8       17.80       16.55      0.80 o
   0   9   8       10.56        6.83      1.08 o
   1   9   8      204.49      174.43      5.64 o
   2   9   8       90.71       84.03      1.22 o
   3   9   8        6.55        7.31      0.41 o
   4   9   8       13.05       14.36      0.76 o
   5   9   8        0.26        0.35      0.25 o
   6   9   8        0.45        0.52      0.25 o
   7   9   8        1.23        1.53      0.30 o
   8   9   8        0.87        0.34      0.28 o
   9   9   8        0.29        0.46      0.38 o
  -7  10   8        1.90        3.43      0.66 o
  -6  10   8       10.84       13.30      0.78 o
  -5  10   8        3.15        2.76      0.46 o
  -4  10   8        1.27        0.97      0.36 o
  -3  10   8        0.09        0.01      0.33 o
  -2  10   8        5.05        4.39      0.46 o
  -1  10   8        0.28        0.31      0.30 o
   0  10   8        0.04        0.07      0.37 o
   1  10   8       60.99       54.68      2.58 o
   2  10   8       48.09       46.29      0.90 o
   3  10   8       27.05       25.61      0.64 o
   4  10   8       76.11       70.99      1.27 o
   5  10   8       63.45       67.06      1.16 o
   6  10   8       23.99       28.39      0.74 o
   7  10   8        3.03        2.56      0.35 o
   8  10   8        5.78        7.06      0.52 o
  -7  11   8        1.47        3.69      1.19 o
  -6  11   8        6.33        8.87      0.86 o
  -5  11   8        0.07        0.02      0.45 o
  -4  11   8       11.44       10.13      0.91 o
  -3  11   8        3.49        2.89      0.47 o
  -2  11   8        0.81        0.35      0.33 o
  -1  11   8        1.61        1.28      0.44 o
   0  11   8        3.74        3.02      0.56 o
   1  11   8       10.16        8.74      1.09 o
   2  11   8        0.91       -0.20      0.69 o
   3  11   8       13.13       12.62      0.52 o
   4  11   8        8.75        9.48      0.49 o
   5  11   8       65.28       72.21      1.35 o
   6  11   8       24.13       23.48      0.71 o
   7  11   8        1.49        0.56      0.39 o
   8  11   8        0.50        0.81      0.51 o
  -6  12   8        1.60        2.73      0.69 o
  -5  12   8       12.22       15.75      1.11 o
  -4  12   8        1.17        1.84      0.48 o
  -3  12   8        0.67        1.02      0.42 o
  -2  12   8        1.78        1.71      0.55 o
  -1  12   8        0.06        0.12      0.45 o
   0  12   8        2.23        2.92      0.59 o
   1  12   8       23.19       24.32      1.79 o
   2  12   8        1.05        0.43      0.75 o
   3  12   8        7.73        5.34      1.09 o
   4  12   8       17.05       17.26      0.65 o
   5  12   8        1.46        1.00      0.33 o
   6  12   8        0.00        0.80      0.34 o
   7  12   8        2.34        2.87      0.44 o
  -5  13   8        2.14        0.87      0.67 o
  -4  13   8        2.91        3.85      0.72 o
  -3  13   8        4.44        7.59      0.86 o
  -2  13   8       15.17       17.14      1.92 o
  -1  13   8        5.26        7.13      0.85 o
   0  13   8        4.53        4.38      0.98 o
   1  13   8        0.14        0.65      0.73 o
   2  13   8       15.14       14.71      1.52 o
   3  13   8        0.33        0.19      0.77 o
   4  13   8        0.67        0.84      0.53 o
   5  13   8        1.67        0.72      0.34 o
   6  13   8        4.07        4.07      0.47 o
  -4  14   8       10.01       13.17      1.74 o
  -3  14   8        0.81        0.24      0.99 o
  -2  14   8       24.21       31.44      1.56 o
  -1  14   8        0.42        0.36      0.53 o
   0  14   8        1.55        2.32      0.92 o
   1  14   8        1.66        2.37      0.98 o
   2  14   8        0.29        1.32      0.86 o
   3  14   8        1.06        2.60      0.99 o
   4  14   8        0.00        0.46      0.89 o
   5  14   8        0.00       -0.11      0.57 o
  -2  15   8        1.22        2.83      1.18 o
  -1  15   8        0.23       -0.09      0.61 o
   0  15   8        0.17       -0.26      0.76 o
   1  15   8        0.28        0.89      0.95 o
   2  15   8        4.41        6.77      1.29 o
   3  15   8        7.37        4.72      1.18 o
   0  -8   9        2.40        3.22      0.79 o
  -3  -7   9        0.35        0.47      0.90 o
  -2  -7   9        4.21        3.19      1.00 o
  -1  -7   9        2.00        3.02      0.86 o
   0  -7   9        3.77        5.22      0.66 o
   1  -7   9        1.29        1.88      0.65 o
   2  -7   9        0.40        0.73      0.62 o
   3  -7   9        4.65        2.26      0.73 o
  -5  -6   9        4.44        4.73      0.78 o
  -4  -6   9        1.66        0.81      0.76 o
  -3  -6   9        2.43        1.46      0.61 o
  -2  -6   9        0.75        1.11      0.57 o
  -1  -6   9        3.71        4.65      0.61 o
   0  -6   9        4.79        4.25      0.59 o
   1  -6   9        1.95        1.44      0.66 o
   2  -6   9        3.52        3.52      0.64 o
   3  -6   9        0.76        0.85      0.49 o
   4  -6   9        0.01        0.60      0.75 o
   5  -6   9        1.14        0.32      0.80 o
  -6  -5   9        0.18       -0.16      0.44 o
  -5  -5   9        7.49        8.20      0.62 o
  -4  -5   9       55.33       58.74      1.42 o
  -3  -5   9       32.51       33.58      1.47 o
  -2  -5   9        8.10        7.80      0.82 o
  -1  -5   9       30.87       34.24      2.02 o
   0  -5   9       25.27       27.34      1.09 o
   1  -5   9        5.85        5.73      0.61 o
   2  -5   9        0.03       -0.19      0.40 o
   3  -5   9       23.72       24.40      1.33 o
   4  -5   9        1.90        1.34      0.89 o
   5  -5   9        0.71        0.66      0.39 o
   6  -5   9        2.02        0.99      0.57 o
  -6  -4   9       13.82       16.58      1.26 o
  -5  -4   9        3.76        3.66      0.48 o
  -4  -4   9        0.00       -0.08      0.32 o
  -3  -4   9        1.19        2.08      0.39 o
  -2  -4   9        0.43        1.02      0.49 o
  -1  -4   9        0.95        0.89      0.45 o
   0  -4   9       24.15       23.42      0.95 o
   1  -4   9       18.12       16.58      0.84 o
   2  -4   9        0.02       -0.36      0.36 o
   3  -4   9        0.34       -0.09      0.44 o
   4  -4   9       61.29       62.74      1.65 o
   5  -4   9       11.39       12.06      0.76 o
   6  -4   9        2.97        3.91      0.58 o
   7  -4   9        2.10        2.42      0.66 o
  -7  -3   9        1.28        0.52      0.77 o
  -6  -3   9        0.43        0.54      0.44 o
  -5  -3   9        5.46        5.55      0.50 o
  -4  -3   9        5.19        5.55      0.47 o
  -3  -3   9        5.94        7.48      0.50 o
  -2  -3   9        2.13        1.71      0.34 o
  -1  -3   9       14.87       15.85      0.94 o
   0  -3   9       49.59       48.84      1.35 o
   1  -3   9        2.70        2.68      0.45 o
   2  -3   9        6.99        6.14      0.56 o
   3  -3   9       10.66       11.11      0.70 o
   4  -3   9      133.74      138.20      2.72 o
   5  -3   9        0.01        0.59      0.41 o
   6  -3   9        9.99       11.88      0.89 o
   7  -3   9        0.22       -0.01      0.51 o
  -7  -2   9        0.02       -0.21      0.45 o
  -6  -2   9        5.51        6.31      0.60 o
  -5  -2   9        4.32        4.19      0.42 o
  -4  -2   9        2.49        2.54      0.36 o
  -3  -2   9       15.58       13.53      0.60 o
  -2  -2   9        0.33       -0.12      0.22 o
  -1  -2   9        5.82        5.75      0.49 o
   0  -2   9       21.39       19.01      0.91 o
   1  -2   9        4.71        5.19      0.51 o
   2  -2   9       67.74       66.25      1.46 o
   3  -2   9       52.70       55.21      1.25 o
   4  -2   9        0.29        0.88      0.37 o
   5  -2   9        3.58        4.44      0.50 o
   6  -2   9       15.63       14.86      0.79 o
   7  -2   9        2.91        2.89      0.53 o
   8  -2   9        0.00       -0.42      0.50 o
  -8  -1   9        7.04        7.33      1.00 o
  -7  -1   9        2.47        2.61      0.60 o
  -6  -1   9       12.12       15.01      0.79 o
  -5  -1   9        1.01        1.16      0.37 o
  -4  -1   9        1.07        1.05      0.29 o
  -3  -1   9      141.00      125.25      2.08 o
  -2  -1   9       13.55       11.35      0.48 o
  -1  -1   9       31.33       30.46      0.74 o
   0  -1   9       15.42       15.33      0.66 o
   1  -1   9        1.84        2.12      0.36 o
   2  -1   9        0.86        0.92      0.31 o
   3  -1   9        5.92        6.69      0.45 o
   4  -1   9        4.33        3.61      0.45 o
   5  -1   9        3.38        1.93      0.40 o
   6  -1   9        1.76        1.37      0.42 o
   7  -1   9        1.09        1.04      0.42 o
   8  -1   9        3.53        5.85      1.41 o
  -8   0   9        4.37        5.37      0.73 o
  -7   0   9        0.21       -0.15      0.75 o
  -6   0   9        9.62        8.20      0.76 o
  -5   0   9        0.40        0.02      0.30 o
  -4   0   9        1.40        1.20      0.28 o
  -3   0   9       31.38       29.52      1.38 o
  -2   0   9        1.05       -0.04      0.19 o
  -1   0   9      110.01       97.74      2.19 o
   0   0   9        2.54        3.36      0.35 o
   1   0   9        0.00        0.13      0.20 o
   2   0   9       14.16       14.90      1.19 o
   3   0   9       83.02       86.51      1.59 o
   4   0   9       13.11       12.18      0.64 o
   5   0   9       16.78       16.87      0.76 o
   6   0   9        0.67       -0.13      0.32 o
   7   0   9        0.09       -0.33      0.33 o
   8   0   9        0.09       -0.45      0.45 o
   9   0   9        0.24        0.40      0.52 o
  -8   1   9        0.14       -0.43      0.43 o
  -7   1   9        2.50        3.17      0.59 o
  -6   1   9        0.00        0.08      0.35 o
  -5   1   9       16.11       15.57      0.92 o
  -4   1   9        3.16        2.48      0.36 o
  -3   1   9        0.00        0.19      0.32 o
  -2   1   9       77.91       70.02      1.17 o
  -1   1   9       11.17       12.19      0.44 o
   0   1   9       64.12       64.26      1.09 o
   1   1   9        2.28        2.53      0.37 o
   2   1   9        7.51        6.78      0.41 o
   3   1   9      146.71      148.29      3.08 o
   4   1   9        0.08        0.08      0.23 o
   5   1   9        8.50       10.79      0.60 o
   6   1   9        0.27        0.00      0.31 o
   7   1   9        3.86        2.89      0.45 o
   8   1   9        0.06        0.16      0.63 o
   9   1   9        0.85        0.89      0.67 o
  -8   2   9        2.35        1.99      0.58 o
  -7   2   9        3.49        2.86      0.57 o
  -6   2   9        6.84        6.88      0.67 o
  -5   2   9        3.38        4.06      0.57 o
  -4   2   9       12.32       13.10      0.62 o
  -3   2   9       40.48       43.77      0.97 o
  -2   2   9        1.13        1.59      0.22 o
  -1   2   9        0.00        0.22      0.17 o
   0   2   9       53.76       57.37      0.91 o
   1   2   9        0.88        0.89      0.19 o
   2   2   9      118.87      122.44      1.74 o
   3   2   9        2.36        1.92      0.26 o
   4   2   9       60.02       57.75      1.19 o
   5   2   9       56.54       58.95      1.47 o
   6   2   9        0.01        0.35      0.30 o
   7   2   9        6.27        6.03      0.54 o
   8   2   9        0.86        0.01      0.34 o
   9   2   9        0.02        0.16      0.46 o
  -8   3   9        3.85        3.68      0.61 o
  -7   3   9        7.65        8.43      0.76 o
  -6   3   9        0.00        0.31      0.42 o
  -5   3   9       31.99       31.36      1.25 o
  -4   3   9       11.49       11.01      0.75 o
  -3   3   9       53.83       51.90      1.07 o
  -2   3   9       35.65       34.64      0.75 o
  -1   3   9       73.53       74.68      1.18 o
   0   3   9       35.37       38.81      0.71 o
   1   3   9       12.09       12.84      0.37 o
   2   3   9       75.41       78.40      1.24 o
   3   3   9      174.56      171.57      2.30 o
   4   3   9       18.40       15.49      0.91 o
   5   3   9        4.94        3.11      0.39 o
   6   3   9        0.01       -0.01      0.29 o
   7   3   9        1.17        2.17      0.43 o
   8   3   9        3.77        2.57      0.46 o
   9   3   9        1.43        0.86      0.51 o
  -8   4   9       11.77       13.22      0.79 o
  -7   4   9        7.72        7.89      0.63 o
  -6   4   9       36.56       40.92      1.49 o
  -5   4   9        2.77        2.77      0.78 o
  -4   4   9        0.76        0.10      0.34 o
  -3   4   9        3.47        1.95      0.40 o
  -2   4   9      506.20      504.41      6.58 o
  -1   4   9      462.97      436.62      5.13 o
   0   4   9      254.73      252.41      2.70 o
   1   4   9       12.67       15.25      0.45 o
   2   4   9        5.07        4.73      0.32 o
   3   4   9        6.42        7.29      0.36 o
   4   4   9       39.29       38.18      0.93 o
   5   4   9        8.85        7.58      0.51 o
   6   4   9        1.06        0.85      0.33 o
   7   4   9        0.50        0.56      0.37 o
   8   4   9        4.67        5.92      0.57 o
   9   4   9        0.90        1.28      0.49 o
  -8   5   9        0.43       -0.09      0.50 o
  -7   5   9        0.03       -0.09      0.36 o
  -6   5   9        0.72        0.33      0.34 o
  -5   5   9       44.00       46.30      1.31 o
  -4   5   9       27.99       25.37      1.08 o
  -3   5   9      123.19      120.84      2.35 o
  -2   5   9      269.73      252.49      4.22 o
  -1   5   9        0.21       -0.30      0.30 o
   0   5   9        3.75        4.05      0.28 o
   1   5   9       35.94       33.08      0.60 o
   2   5   9      194.76      191.43      2.49 o
   3   5   9       59.68       51.77      1.01 o
   4   5   9       17.07       12.94      0.48 o
   5   5   9       55.99       60.16      1.10 o
   6   5   9        0.15       -0.21      0.24 o
   7   5   9        0.26        0.02      0.28 o
   8   5   9        0.56        0.08      0.36 o
   9   5   9        0.49        0.44      0.48 o
  -8   6   9        0.08        0.28      0.41 o
  -7   6   9        3.09        2.90      0.49 o
  -6   6   9        4.15        5.30      0.54 o
  -5   6   9       10.20       10.58      0.77 o
  -4   6   9        3.36        3.07      0.69 o
  -3   6   9       46.81       41.92      1.01 o
  -2   6   9       68.23       65.89      1.31 o
  -1   6   9       19.68       17.81      0.62 o
   0   6   9      117.11      122.11      1.85 o
   1   6   9       58.19       57.12      0.97 o
   2   6   9       69.38       66.06      1.43 o
   3   6   9       46.67       49.25      0.84 o
   4   6   9        5.86        6.12      0.33 o
   5   6   9       13.36       14.01      0.53 o
   6   6   9       24.76       23.60      0.77 o
   7   6   9        2.66        2.92      0.44 o
   8   6   9        0.48        0.26      0.30 o
   9   6   9        0.75        1.00      0.49 o
  -8   7   9        6.56        7.20      0.65 o
  -7   7   9        1.56        2.72      0.49 o
  -6   7   9        1.11        0.72      0.38 o
  -5   7   9        0.59        0.85      0.35 o
  -4   7   9       28.30       26.25      0.94 o
  -3   7   9       57.94       61.50      2.11 o
  -2   7   9        0.65       -0.09      0.23 o
  -1   7   9        6.08        6.33      0.40 o
   0   7   9       92.74       82.55      1.48 o
   1   7   9       24.74       20.35      0.53 o
   2   7   9        0.00       -0.14      0.14 o
   3   7   9        0.25       -0.16      0.17 o
   4   7   9        0.00        0.14      0.19 o
   5   7   9        2.42        3.55      0.32 o
   6   7   9        6.92        6.21      0.40 o
   7   7   9        8.10        8.79      0.50 o
   8   7   9        0.17       -0.19      0.30 o
   9   7   9        1.57        1.65      0.56 o
  -8   8   9        1.12        1.54      0.49 o
  -7   8   9        0.01        0.54      0.40 o
  -6   8   9        0.22        0.22      0.33 o
  -5   8   9        0.85        0.41      0.49 o
  -4   8   9        0.70        0.64      0.32 o
  -3   8   9        5.39        4.82      0.56 o
  -2   8   9       37.15       36.87      1.09 o
  -1   8   9      157.71      135.71      2.22 o
   0   8   9        6.09        6.32      0.45 o
   1   8   9        0.84        0.96      0.22 o
   2   8   9       53.09       49.58      0.85 o
   3   8   9        0.23       -0.17      0.17 o
   4   8   9       46.90       47.47      1.32 o
   5   8   9        1.73        1.33      0.28 o
   6   8   9        0.58        0.64      0.27 o
   7   8   9        7.18        7.41      0.47 o
   8   8   9        0.09       -0.05      0.32 o
   9   8   9        0.19        0.37      0.48 o
  -7   9   9        0.01       -0.07      0.40 o
  -6   9   9        2.00        2.40      0.47 o
  -5   9   9        0.76        1.32      0.39 o
  -4   9   9        0.64        0.05      0.29 o
  -3   9   9        2.06        1.65      0.37 o
  -2   9   9       47.52       41.70      1.04 o
  -1   9   9       42.58       30.29      1.05 o
   0   9   9       29.76       30.00      4.93 o
   1   9   9       31.20       29.76      1.79 o
   2   9   9        6.69        6.21      0.34 o
   3   9   9        2.48        1.11      0.23 o
   4   9   9        1.13        0.34      0.25 o
   5   9   9        0.06       -0.01      0.25 o
   6   9   9        4.87        4.76      0.40 o
   7   9   9        1.62        2.31      0.36 o
   8   9   9        1.10        1.76      0.36 o
   9   9   9        2.75        4.35      0.96 o
  -7  10   9        0.07        0.64      0.54 o
  -6  10   9        0.74        1.47      0.47 o
  -5  10   9        0.14        0.57      0.38 o
  -4  10   9        0.08       -0.29      0.29 o
  -3  10   9        2.35        0.78      0.35 o
  -2  10   9        0.97        1.00      0.35 o
  -1  10   9        0.06        0.28      0.31 o
   0  10   9       97.77       95.08      2.48 o
   1  10   9       23.01       26.04      1.81 o
   2  10   9        9.81        9.27      1.18 o
   3  10   9       50.56       48.07      1.07 o
   4  10   9       23.14       25.35      0.73 o
   5  10   9        1.41        1.36      0.30 o
   6  10   9       22.95       24.46      1.25 o
   7  10   9       24.84       29.05      0.83 o
   8  10   9        8.33        9.82      0.72 o
  -6  11   9        0.65        0.69      0.67 o
  -5  11   9        0.88        1.21      0.43 o
  -4  11   9        5.31        7.92      0.64 o
  -3  11   9        6.19        6.04      0.57 o
  -2  11   9        7.47        6.20      0.55 o
  -1  11   9       15.38       14.73      1.98 o
   0  11   9       36.47       33.50      2.07 o
   1  11   9       19.01       19.76      1.64 o
   2  11   9       14.21       13.87      1.42 o
   3  11   9        7.97        6.46      0.55 o
   4  11   9       20.79       19.79      0.67 o
   5  11   9        9.84       10.26      0.49 o
   6  11   9       31.10       33.15      0.85 o
   7  11   9       10.30       11.66      0.69 o
   8  11   9        6.07        8.85      1.29 o
  -6  12   9        6.16        9.61      0.99 o
  -5  12   9       11.92       13.05      1.89 o
  -4  12   9        0.28        0.25      0.48 o
  -3  12   9        4.82        4.08      0.54 o
  -2  12   9        2.33        4.30      0.80 o
  -1  12   9       18.87       22.25      2.94 o
   0  12   9        0.01       -0.10      0.57 o
   1  12   9        0.51        0.47      0.67 o
   2  12   9        0.49        1.94      0.85 o
   3  12   9       13.72       12.10      1.38 o
   4  12   9        0.00       -0.04      0.25 o
   5  12   9       14.70       14.87      0.58 o
   6  12   9        7.25        6.69      0.47 o
   7  12   9        0.05        0.44      0.41 o
  -5  13   9        7.46       10.01      1.72 o
  -4  13   9        8.80       11.50      1.49 o
  -3  13   9        0.01        0.30      0.56 o
  -2  13   9       12.08       12.12      0.97 o
  -1  13   9        0.10        0.34      0.52 o
   0  13   9        1.69        2.70      0.89 o
   1  13   9        1.33        1.88      0.86 o
   2  13   9        0.03       -0.09      0.76 o
   3  13   9        0.03       -0.17      0.69 o
   4  13   9        1.07        1.08      0.88 o
   5  13   9        2.73        3.25      0.38 o
   6  13   9        0.08        0.20      0.33 o
  -4  14   9        0.81        1.13      1.02 o
  -3  14   9        2.90        3.86      1.16 o
  -2  14   9        0.22        0.24      0.59 o
  -1  14   9        5.43        7.43      1.25 o
   0  14   9       15.00       17.46      1.72 o
   1  14   9        1.64        2.21      0.95 o
   2  14   9        0.03       -0.57      0.75 o
   3  14   9        3.76        5.42      1.15 o
   4  14   9        0.02       -0.03      0.77 o
   5  14   9        8.15        8.48      1.45 o
  -2  15   9        1.00        2.25      1.13 o
  -1  15   9        0.41        0.39      0.80 o
   0  15   9        1.58        3.36      1.06 o
   1  15   9        0.72        1.85      1.05 o
   2  15   9        1.00        0.86      0.98 o
   3  15   9        1.37        2.93      1.10 o
   0  -7  10        0.01        1.10      0.93 o
  -3  -6  10        0.55        0.93      0.88 o
  -2  -6  10        6.85        6.27      1.21 o
  -1  -6  10       12.17        8.85      1.26 o
   0  -6  10        0.13       -0.02      1.18 o
   1  -6  10        0.00       -0.01      0.95 o
   2  -6  10        0.51        0.89      0.85 o
   3  -6  10        0.04        0.80      0.88 o
  -4  -5  10        3.41        5.58      0.80 o
  -3  -5  10        0.04       -0.14      0.52 o
  -2  -5  10        2.13        4.43      0.80 o
  -1  -5  10        6.23        6.92      0.81 o
   0  -5  10        1.11        1.03      0.46 o
   1  -5  10        1.07        1.17      0.46 o
   2  -5  10        0.09        0.58      0.47 o
   3  -5  10        7.00        5.98      0.85 o
   4  -5  10        0.13       -0.57      0.70 o
   5  -5  10        2.34        2.32      0.95 o
  -5  -4  10        0.06        0.28      0.39 o
  -4  -4  10        2.79        4.43      0.51 o
  -3  -4  10        0.00       -0.48      0.48 o
  -2  -4  10        2.86        2.80      0.78 o
  -1  -4  10       39.09       43.11      2.63 o
   0  -4  10        1.73        2.05      0.59 o
   1  -4  10        0.77        1.30      0.46 o
   2  -4  10        5.91        7.04      0.64 o
   3  -4  10        3.44        1.99      0.65 o
   4  -4  10       16.41       18.78      1.22 o
   5  -4  10        1.51        2.58      0.65 o
   6  -4  10       16.41       18.31      2.20 o
  -6  -3  10        1.01        0.73      0.49 o
  -5  -3  10        1.85        1.57      0.48 o
  -4  -3  10        2.17        2.13      0.47 o
  -3  -3  10        0.42        0.67      0.34 o
  -2  -3  10        2.22        1.96      0.93 o
  -1  -3  10        0.17       -0.06      0.40 o
   0  -3  10        1.03        1.36      0.55 o
   1  -3  10        0.55        0.53      0.38 o
   2  -3  10        0.00       -0.19      0.36 o
   3  -3  10        9.63        8.61      0.83 o
   4  -3  10       27.22       28.59      2.06 o
   5  -3  10       18.02       18.26      0.94 o
   6  -3  10       15.50       15.51      1.32 o
  -7  -2  10        5.07        5.31      1.10 o
  -6  -2  10        0.13       -0.32      0.40 o
  -5  -2  10        0.28        0.30      0.41 o
  -4  -2  10        9.05       12.22      0.62 o
  -3  -2  10        8.34        9.16      0.54 o
  -2  -2  10        0.94        0.91      0.37 o
  -1  -2  10        0.02        0.92      0.49 o
   0  -2  10        0.02       -0.26      0.38 o
   1  -2  10        2.47        2.62      0.45 o
   2  -2  10       24.68       21.64      1.09 o
   3  -2  10       19.05       21.32      0.90 o
   4  -2  10       16.95       15.11      0.90 o
   5  -2  10        2.16        2.65      0.61 o
   6  -2  10        2.16        1.93      0.50 o
   7  -2  10        1.76        2.92      0.71 o
  -7  -1  10        0.10        0.08      0.52 o
  -6  -1  10        2.49        2.73      0.62 o
  -5  -1  10        6.32        8.33      0.89 o
  -4  -1  10       25.50       27.07      2.14 o
  -3  -1  10        8.42        7.39      0.49 o
  -2  -1  10        6.29        6.01      0.44 o
  -1  -1  10      129.49      118.19      2.33 o
   0  -1  10        0.22        0.29      0.37 o
   1  -1  10        6.91        6.32      0.90 o
   2  -1  10        2.42        2.29      0.52 o
   3  -1  10        0.06        0.16      0.32 o
   4  -1  10        0.10       -0.49      0.49 o
   5  -1  10        7.14        6.44      0.58 o
   6  -1  10        0.43        0.40      0.39 o
   7  -1  10        0.02       -0.43      0.43 o
   8  -1  10        0.40       -0.17      0.49 o
  -7   0  10        0.95        2.27      0.59 o
  -6   0  10        0.58        0.52      0.49 o
  -5   0  10       12.16       11.85      0.70 o
  -4   0  10        2.93        2.12      0.40 o
  -3   0  10       14.26       11.26      0.64 o
  -2   0  10        4.86        4.29      0.35 o
  -1   0  10        0.00        0.23      0.27 o
   0   0  10       16.34       13.88      0.67 o
   1   0  10        9.66        7.14      1.36 o
   2   0  10        4.75        4.48      0.47 o
   3   0  10        4.92        4.74      0.43 o
   4   0  10        2.38        2.03      0.40 o
   5   0  10        1.46        1.77      0.41 o
   6   0  10        0.00        0.02      0.34 o
   7   0  10        0.88       -0.11      0.37 o
   8   0  10        0.09       -0.60      0.60 o
  -8   1  10        2.48        1.99      0.79 o
  -7   1  10        0.00        0.11      0.46 o
  -6   1  10        1.18        0.78      0.49 o
  -5   1  10        2.53        2.14      0.53 o
  -4   1  10       25.76       26.25      0.92 o
  -3   1  10        4.23        3.90      0.65 o
  -2   1  10       12.49       10.62      0.52 o
  -1   1  10        0.14        0.33      0.22 o
   0   1  10       76.44       78.20      1.65 o
   1   1  10       28.47       26.27      1.04 o
   2   1  10       39.54       40.38      1.00 o
   3   1  10        0.65        0.57      0.28 o
   4   1  10        5.51        5.34      0.49 o
   5   1  10       10.43        9.69      0.62 o
   6   1  10       15.13       13.89      0.76 o
   7   1  10        7.11        7.02      0.62 o
   8   1  10        0.05        0.44      0.49 o
  -8   2  10        3.56        3.72      0.88 o
  -7   2  10       25.31       29.29      1.68 o
  -6   2  10        0.41       -0.05      0.41 o
  -5   2  10       17.56       17.59      1.00 o
  -4   2  10        0.07        0.23      0.39 o
  -3   2  10        4.11        4.76      0.43 o
  -2   2  10       58.14       55.93      1.03 o
  -1   2  10        0.99        0.13      0.21 o
   0   2  10        7.13        6.01      0.43 o
   1   2  10        8.38        8.19      0.50 o
   2   2  10       12.37       13.14      0.48 o
   3   2  10       56.64       55.38      1.19 o
   4   2  10       28.47       29.42      1.14 o
   5   2  10       11.20        9.77      0.62 o
   6   2  10        0.13        0.90      0.37 o
   7   2  10        3.65        4.30      0.54 o
   8   2  10        2.86        3.78      0.54 o
   9   2  10        0.39        0.44      0.52 o
  -8   3  10        0.10       -0.43      0.49 o
  -7   3  10        0.80        0.52      0.50 o
  -6   3  10        2.56        2.68      0.58 o
  -5   3  10        0.19        0.31      0.40 o
  -4   3  10        0.12       -0.11      0.37 o
  -3   3  10       27.70       23.54      1.43 o
  -2   3  10       40.02       40.73      1.42 o
  -1   3  10       75.82       70.96      1.19 o
   0   3  10       62.48       58.78      1.34 o
   1   3  10       50.33       50.48      1.09 o
   2   3  10        2.03        1.77      0.36 o
   3   3  10       49.65       49.90      1.03 o
   4   3  10        0.18        0.27      0.26 o
   5   3  10        0.23        0.22      0.30 o
   6   3  10        0.60        0.97      0.36 o
   7   3  10       13.89       13.69      0.86 o
   8   3  10        0.03       -0.03      0.37 o
   9   3  10        0.30        0.33      0.52 o
  -8   4  10        4.07        4.63      0.58 o
  -7   4  10        3.73        3.76      0.63 o
  -6   4  10       65.64       70.27      2.15 o
  -5   4  10       34.09       34.95      2.45 o
  -4   4  10        4.17        4.34      0.59 o
  -3   4  10        0.45        0.29      0.30 o
  -2   4  10       42.54       41.19      0.95 o
  -1   4  10        8.20        8.85      0.68 o
   0   4  10      187.50      187.15      2.87 o
   1   4  10       54.69       52.78      1.62 o
   2   4  10       21.04       23.87      0.63 o
   3   4  10        3.28        3.11      0.30 o
   4   4  10       29.15       28.49      1.09 o
   5   4  10        1.35        1.96      0.37 o
   6   4  10        2.01        2.91      0.43 o
   7   4  10        0.29       -0.29      0.29 o
   8   4  10        0.11       -0.05      0.37 o
   9   4  10        0.29       -0.20      0.49 o
  -8   5  10        0.10       -0.39      0.39 o
  -7   5  10        3.18        2.85      0.52 o
  -6   5  10        0.72        0.44      0.39 o
  -5   5  10       16.69       16.71      0.96 o
  -4   5  10       52.00       47.94      1.61 o
  -3   5  10        1.43        0.62      0.31 o
  -2   5  10        2.17        2.40      0.39 o
  -1   5  10      368.10      356.26      4.94 o
   0   5  10      549.95      544.21      7.94 o
   1   5  10        3.79        4.31      0.34 o
   2   5  10        2.75        1.36      0.24 o
   3   5  10       17.51       16.16      0.54 o
   4   5  10       11.27       11.88      0.48 o
   5   5  10        7.06        9.30      0.50 o
   6   5  10        1.89        2.03      0.40 o
   7   5  10        0.00       -0.11      0.33 o
   8   5  10        0.27        0.01      0.37 o
   9   5  10        0.07       -0.45      0.45 o
  -8   6  10        3.26        3.09      0.55 o
  -7   6  10        4.76        5.56      0.59 o
  -6   6  10        6.29        4.98      0.57 o
  -5   6  10        8.30        8.62      0.63 o
  -4   6  10        0.94        0.83      0.35 o
  -3   6  10       88.46       84.20      2.68 o
  -2   6  10      163.74      154.03      2.48 o
  -1   6  10       91.85       90.67      1.70 o
   0   6  10       52.46       51.69      1.04 o
   1   6  10       19.88       18.65      0.67 o
   2   6  10        0.04       -0.14      0.17 o
   3   6  10       85.00       84.92      1.38 o
   4   6  10       29.09       27.20      0.71 o
   5   6  10       23.32       21.62      0.73 o
   6   6  10        0.00       -0.11      0.30 o
   7   6  10       11.07       10.15      0.66 o
   8   6  10        7.83        7.88      0.62 o
   9   6  10        1.03        1.77      1.13 o
  -8   7  10        0.45        0.47      1.05 o
  -7   7  10        2.06        1.61      0.48 o
  -6   7  10        4.73        4.94      0.65 o
  -5   7  10       12.77       13.25      0.75 o
  -4   7  10       19.22       18.50      0.83 o
  -3   7  10        2.91        2.71      0.42 o
  -2   7  10        1.99        1.28      0.30 o
  -1   7  10      163.33      167.66      2.64 o
   0   7  10      134.55      119.13      4.23 o
   1   7  10       12.01       12.69      0.57 o
   2   7  10        5.19        4.89      0.32 o
   3   7  10        3.38        2.77      0.41 o
   4   7  10       14.61       12.00      0.64 o
   5   7  10        9.06        8.61      0.45 o
   6   7  10        2.51        1.22      0.30 o
   7   7  10        0.73        1.32      0.36 o
   8   7  10        5.14        7.54      0.56 o
   9   7  10        0.26        0.79      0.51 o
  -7   8  10        2.22        2.33      1.17 o
  -6   8  10        0.61        1.37      0.45 o
  -5   8  10        0.00       -0.15      0.32 o
  -4   8  10       18.53       19.44      1.24 o
  -3   8  10        2.56        3.08      0.44 o
  -2   8  10        0.14        0.11      0.25 o
  -1   8  10       25.19       22.56      0.73 o
   0   8  10       51.20       44.04      2.22 o
   1   8  10        8.96        9.77      1.06 o
   2   8  10       37.08       36.85      0.78 o
   3   8  10        0.42        0.15      0.19 o
   4   8  10        8.32        7.29      0.42 o
   5   8  10        6.50        6.38      0.50 o
   6   8  10       16.25       18.86      0.68 o
   7   8  10        0.17       -0.12      0.28 o
   8   8  10        0.00       -0.37      0.37 o
  -7   9  10        0.66        0.66      0.49 o
  -6   9  10        0.05       -0.17      0.37 o
  -5   9  10        0.00        0.53      0.37 o
  -4   9  10        0.02       -0.29      0.29 o
  -3   9  10        5.73        7.09      0.73 o
  -2   9  10        6.97        6.65      0.47 o
  -1   9  10        7.29        4.29      0.45 o
   0   9  10       63.03       54.90      2.58 o
   1   9  10       63.97       59.16      2.70 o
   2   9  10       28.30       26.63      1.36 o
   3   9  10        0.04        0.03      0.22 o
   4   9  10        0.25        0.30      0.25 o
   5   9  10        2.16        2.04      0.33 o
   6   9  10        0.27       -0.24      0.33 o
   7   9  10        1.52        2.49      0.51 o
   8   9  10        4.59        6.48      1.04 o
  -6  10  10        0.06       -0.26      0.41 o
  -5  10  10        0.48        0.25      0.39 o
  -4  10  10        5.78        5.15      0.56 o
  -3  10  10        0.03        0.00      0.32 o
  -2  10  10       28.78       29.38      1.33 o
  -1  10  10       36.75       32.29      1.32 o
   0  10  10        7.12        5.17      0.92 o
   1  10  10       11.34        7.16      1.02 o
   2  10  10        3.18        2.96      0.83 o
   3  10  10       49.55       46.72      1.09 o
   4  10  10        5.95        6.84      0.43 o
   5  10  10        0.00       -0.19      0.25 o
   6  10  10       18.75       19.59      0.72 o
   7  10  10        1.79        1.82      0.37 o
   8  10  10        3.26        4.85      0.62 o
  -6  11  10        2.31        3.37      0.61 o
  -5  11  10        4.50        5.15      0.62 o
  -4  11  10        2.20        1.38      0.45 o
  -3  11  10        0.00        0.46      0.47 o
  -2  11  10       10.60       11.40      1.87 o
  -1  11  10       13.50       11.46      1.28 o
   0  11  10        0.29        0.04      0.63 o
   1  11  10        0.01        0.00      0.63 o
   2  11  10       14.31       12.80      1.35 o
   3  11  10       12.60       13.69      1.46 o
   4  11  10        4.00        2.86      0.32 o
   5  11  10        0.01       -0.11      0.26 o
   6  11  10       13.58       14.60      0.76 o
   7  11  10        3.70        3.77      0.42 o
  -5  12  10       24.10       28.68      1.22 o
  -4  12  10        8.34       11.16      0.79 o
  -3  12  10        2.50        2.25      0.50 o
  -2  12  10        3.07        4.59      0.69 o
  -1  12  10        7.98        7.99      1.19 o
   0  12  10        7.73        7.99      1.21 o
   1  12  10       13.26       14.35      1.45 o
   2  12  10        6.62        6.21      1.12 o
   3  12  10        1.50        2.30      0.90 o
   4  12  10        2.27        2.27      0.90 o
   5  12  10        1.05        1.23      0.32 o
   6  12  10        0.23        0.64      0.34 o
   7  12  10       16.03       17.18      0.83 o
  -4  13  10        2.75        2.90      0.60 o
  -3  13  10        2.25        3.70      0.93 o
  -2  13  10        0.14       -0.16      0.51 o
  -1  13  10        0.10        0.11      0.75 o
   0  13  10       10.18       12.37      1.45 o
   1  13  10        0.18        0.11      0.70 o
   2  13  10        0.54        1.10      0.86 o
   3  13  10        9.81       10.60      1.41 o
   4  13  10        2.93        3.39      1.02 o
   5  13  10        2.74        5.51      1.22 o
   6  13  10        6.72        7.86      0.52 o
  -3  14  10        6.12        7.96      0.95 o
  -2  14  10        0.11        0.10      0.80 o
  -1  14  10        0.07       -0.63      0.65 o
   0  14  10        5.32        7.23      1.31 o
   1  14  10        0.48        1.51      0.86 o
   2  14  10       22.72       26.37      2.17 o
   3  14  10        0.39        1.89      1.02 o
   4  14  10       10.20       13.90      1.68 o
  -2  15  10        4.72        6.07      1.25 o
  -1  15  10        1.13        1.88      0.98 o
   0  15  10        4.87        5.68      1.25 o
   1  15  10        0.44       -0.42      0.86 o
   2  15  10        0.33        1.56      0.99 o
  -3  -5  11        0.28       -0.70      0.70 o
  -2  -5  11        4.52        7.25      1.21 o
  -1  -5  11        1.48        1.81      0.93 o
   0  -5  11        3.22        2.04      0.92 o
   1  -5  11       10.74       13.39      3.52 o
   2  -5  11        4.12        6.31      1.19 o
   3  -5  11        0.44        0.69      0.82 o
  -4  -4  11        4.64        4.74      0.75 o
  -3  -4  11        0.11        0.50      0.92 o
  -2  -4  11       17.15       19.40      2.10 o
  -1  -4  11        6.11        5.12      0.79 o
   0  -4  11        0.75        0.68      0.72 o
   1  -4  11       18.59       22.66      1.78 o
   2  -4  11        6.38        7.08      0.84 o
   3  -4  11        2.09        2.12      0.67 o
   4  -4  11        0.15        0.66      0.83 o
  -5  -3  11        2.08        1.71      0.91 o
  -4  -3  11        4.51        5.22      0.61 o
  -3  -3  11        1.17        0.38      0.65 o
  -2  -3  11        3.36        3.39      1.37 o
  -1  -3  11        7.28        5.76      0.74 o
   0  -3  11        4.35        4.44      0.78 o
   1  -3  11        2.94        3.63      0.65 o
   2  -3  11        2.08        1.66      0.56 o
   3  -3  11        0.42        0.32      0.60 o
   4  -3  11        0.56        0.84      0.64 o
   5  -3  11        2.76        2.40      0.96 o
  -6  -2  11       41.63       51.10      3.90 o
  -5  -2  11        2.90        2.46      0.63 o
  -4  -2  11        0.33       -0.31      0.41 o
  -3  -2  11        0.01       -0.34      0.45 o
  -2  -2  11        0.00       -0.20      0.43 o
  -1  -2  11       14.38       15.59      0.99 o
   0  -2  11        5.92        5.57      0.69 o
   1  -2  11        2.27        2.30      1.26 o
   2  -2  11        7.57        8.57      0.82 o
   3  -2  11        0.92        1.36      0.55 o
   4  -2  11        2.50        2.32      0.62 o
   5  -2  11        3.33        3.56      0.98 o
   6  -2  11        9.00        7.74      0.86 o
  -6  -1  11        9.65       11.17      1.01 o
  -5  -1  11        2.81        2.05      0.50 o
  -4  -1  11        8.94        9.53      0.71 o
  -3  -1  11        5.13        5.02      0.47 o
  -2  -1  11        2.48        3.12      0.45 o
  -1  -1  11        1.25        0.65      0.45 o
   0  -1  11        2.28        1.71      0.52 o
   1  -1  11        0.07       -0.01      0.42 o
   2  -1  11        1.35        1.33      0.51 o
   3  -1  11        0.65        1.62      0.53 o
   4  -1  11        5.27        5.03      0.58 o
   5  -1  11       14.37       16.94      0.90 o
   6  -1  11        0.56        0.46      0.55 o
   7  -1  11        2.43        1.72      0.64 o
  -7   0  11        0.03        0.88      0.73 o
  -6   0  11       10.49       10.57      2.29 o
  -5   0  11        5.97        6.87      1.00 o
  -4   0  11        8.59       10.68      0.68 o
  -3   0  11        0.00       -0.08      0.33 o
  -2   0  11       18.40       15.06      0.64 o
  -1   0  11       50.92       46.33      1.27 o
   0   0  11        4.23        3.84      0.72 o
   1   0  11       57.49       53.66      1.72 o
   2   0  11       72.86       73.60      2.48 o
   3   0  11        0.67        0.68      0.39 o
   4   0  11        0.82        1.08      0.41 o
   5   0  11        0.91        1.25      0.51 o
   6   0  11        0.90        0.61      0.81 o
   7   0  11        0.57        0.09      0.50 o
  -7   1  11        0.12       -0.14      0.63 o
  -6   1  11        3.68        2.92      1.21 o
  -5   1  11        0.66        0.86      0.50 o
  -4   1  11       23.01       22.67      1.18 o
  -3   1  11        1.19        1.14      0.36 o
  -2   1  11       31.83       28.05      0.96 o
  -1   1  11       59.74       57.84      1.40 o
   0   1  11        9.53        7.54      0.55 o
   1   1  11       12.17       10.53      0.75 o
   2   1  11       11.36       11.68      0.81 o
   3   1  11       51.67       51.90      1.38 o
   4   1  11        8.66        8.49      0.61 o
   5   1  11        1.99        1.99      0.44 o
   6   1  11        0.00       -0.45      0.45 o
   7   1  11        2.15        2.29      0.54 o
   8   1  11        4.27        5.27      1.13 o
  -7   2  11        2.98        3.31      0.70 o
  -6   2  11        0.27        0.10      0.48 o
  -5   2  11       10.14       11.93      1.12 o
  -4   2  11        0.21        0.03      0.85 o
  -3   2  11        0.12        0.60      0.33 o
  -2   2  11       29.64       28.51      1.07 o
  -1   2  11       12.38       13.23      0.66 o
   0   2  11       27.35       26.36      0.88 o
   1   2  11        0.29        0.12      0.29 o
   2   2  11       17.13       16.87      0.92 o
   3   2  11       21.63       22.31      0.88 o
   4   2  11        2.12        2.97      0.43 o
   5   2  11        3.30        3.50      0.48 o
   6   2  11        7.49        6.85      0.61 o
   7   2  11        2.61        2.47      0.50 o
   8   2  11        0.01        0.03      0.53 o
  -7   3  11        1.73        2.99      0.67 o
  -6   3  11        6.16        6.12      0.77 o
  -5   3  11       10.13       10.74      0.89 o
  -4   3  11       14.87       15.78      1.69 o
  -3   3  11        3.32        2.26      0.51 o
  -2   3  11        0.01        0.05      0.24 o
  -1   3  11        0.74        0.81      0.27 o
   0   3  11        0.02       -0.21      0.21 o
   1   3  11       33.54       34.10      1.02 o
   2   3  11        0.30        0.46      0.27 o
   3   3  11        1.71        1.29      0.31 o
   4   3  11       17.18       17.46      1.29 o
   5   3  11        0.04        0.19      0.33 o
   6   3  11       14.92       15.85      0.91 o
   7   3  11        3.53        3.84      0.53 o
   8   3  11        0.06        0.10      0.48 o
  -7   4  11       16.05       15.78      1.33 o
  -6   4  11        0.15       -0.37      0.77 o
  -5   4  11        7.01        8.14      0.78 o
  -4   4  11        0.06        0.74      0.44 o
  -3   4  11      122.12      127.76      7.52 o
  -2   4  11        2.80        2.83      0.53 o
  -1   4  11        0.13       -0.25      0.26 o
   0   4  11      156.04      159.85      2.82 o
   1   4  11        1.24        0.27      0.43 o
   2   4  11       14.69       19.51      0.67 o
   3   4  11       30.81       29.40      0.74 o
   4   4  11        2.63        2.87      0.42 o
   5   4  11        6.32        6.60      0.55 o
   6   4  11        4.22        3.81      0.48 o
   7   4  11        0.08        0.04      0.37 o
   8   4  11        0.47        0.50      0.50 o
  -7   5  11        0.40        0.50      0.43 o
  -6   5  11        3.30        3.03      0.53 o
  -5   5  11        0.07        0.08      0.56 o
  -4   5  11        3.23        2.76      0.60 o
  -3   5  11        9.97       10.30      0.80 o
  -2   5  11      104.59      106.09      2.60 o
  -1   5  11        3.05        3.98      0.60 o
   0   5  11       92.29       88.36      2.20 o
   1   5  11      166.91      164.86      4.38 o
   2   5  11      210.69      208.97      3.06 o
   3   5  11       12.84       13.75      0.53 o
   4   5  11        7.54        8.52      0.55 o
   5   5  11        0.35        0.49      0.50 o
   6   5  11        0.11       -0.22      0.32 o
   7   5  11        5.94        5.69      0.58 o
   8   5  11        0.23        0.01      0.47 o
  -7   6  11        0.14       -0.36      0.41 o
  -6   6  11        1.94        0.88      0.44 o
  -5   6  11        2.87        2.47      0.48 o
  -4   6  11        1.55        1.83      0.44 o
  -3   6  11       19.79       23.00      1.20 o
  -2   6  11       40.34       39.34      1.03 o
  -1   6  11       46.53       44.55      1.21 o
   0   6  11       40.76       38.78      1.77 o
   1   6  11       78.33       79.69      3.51 o
   2   6  11       21.06       18.08      1.04 o
   3   6  11        0.04       -0.08      0.21 o
   4   6  11       43.65       41.77      1.02 o
   5   6  11        0.72        0.95      0.31 o
   6   6  11        0.17        0.09      0.35 o
   7   6  11        4.79        5.03      0.55 o
   8   6  11        1.81        2.58      0.59 o
  -7   7  11        0.06       -0.25      0.41 o
  -6   7  11        5.49        5.53      0.62 o
  -5   7  11        5.85        4.98      0.58 o
  -4   7  11        6.93        8.74      0.64 o
  -3   7  11        1.02        1.18      0.37 o
  -2   7  11       17.56       16.02      0.71 o
  -1   7  11       46.72       44.69      1.59 o
   0   7  11       28.16       30.15      1.78 o
   1   7  11        4.63        3.47      0.72 o
   2   7  11       31.57       29.88      0.99 o
   3   7  11        0.14        0.32      0.23 o
   4   7  11        2.00        1.25      0.30 o
   5   7  11        7.80        8.38      0.51 o
   6   7  11        8.03        7.65      0.61 o
   7   7  11        5.33        5.47      0.56 o
   8   7  11        1.16        0.71      0.50 o
  -7   8  11        2.54        3.97      0.93 o
  -6   8  11        9.81       10.87      0.79 o
  -5   8  11        6.68        6.02      0.60 o
  -4   8  11        0.23        0.37      0.35 o
  -3   8  11        0.01        0.08      0.33 o
  -2   8  11        0.98        0.18      0.28 o
  -1   8  11        3.63        3.52      0.80 o
   0   8  11        4.24        3.90      0.80 o
   1   8  11       17.69       16.95      1.42 o
   2   8  11        6.76        6.91      0.62 o
   3   8  11        0.30        0.29      0.33 o
   4   8  11        0.00       -0.26      0.26 o
   5   8  11        0.28        0.19      0.26 o
   6   8  11        1.99        2.45      0.36 o
   7   8  11        1.72        1.95      0.41 o
   8   8  11        0.43        0.31      0.51 o
  -6   9  11        1.72        2.40      0.54 o
  -5   9  11        0.00       -0.34      0.36 o
  -4   9  11        0.03        0.00      0.37 o
  -3   9  11        0.33       -0.10      0.31 o
  -2   9  11        1.42        1.12      0.41 o
  -1   9  11        8.02        5.91      0.96 o
   0   9  11        0.37        0.14      0.55 o
   1   9  11       33.74       29.92      1.85 o
   2   9  11        1.58        2.07      0.77 o
   3   9  11        6.78        5.02      0.52 o
   4   9  11        1.10        1.14      0.29 o
   5   9  11        0.07        0.28      0.28 o
   6   9  11        0.01       -0.23      0.28 o
   7   9  11        5.41        7.37      0.56 o
   8   9  11        0.25        0.56      0.55 o
  -6  10  11        2.64        4.41      0.71 o
  -5  10  11        0.55        0.60      0.44 o
  -4  10  11        0.69        0.68      0.41 o
  -3  10  11        1.65        1.65      0.43 o
  -2  10  11        1.38        1.50      0.60 o
  -1  10  11        9.61        9.44      1.16 o
   0  10  11       18.44       20.75      1.61 o
   1  10  11       43.58       36.19      2.12 o
   2  10  11        0.59        0.85      0.69 o
   3  10  11        0.02       -0.36      0.57 o
   4  10  11        5.66        7.93      0.49 o
   5  10  11        0.99        1.29      0.32 o
   6  10  11        0.01       -0.12      0.30 o
   7  10  11        0.39        0.39      0.35 o
  -5  11  11        0.07       -0.02      0.46 o
  -4  11  11        3.37        5.21      0.62 o
  -3  11  11        0.46        1.87      0.46 o
  -2  11  11       11.83       14.07      1.59 o
  -1  11  11        0.27        0.06      0.59 o
   0  11  11       20.41       21.68      1.75 o
   1  11  11        4.68        5.48      1.02 o
   2  11  11        6.33        5.95      1.05 o
   3  11  11        3.66        5.81      1.06 o
   4  11  11        0.01       -0.04      0.36 o
   5  11  11       18.03       18.03      0.71 o
   6  11  11        1.14       -0.12      0.31 o
   7  11  11        1.42        2.62      0.74 o
  -5  12  11        1.04        2.12      0.59 o
  -4  12  11        3.60        5.03      0.65 o
  -3  12  11        2.49        3.25      0.85 o
  -2  12  11        1.15        1.99      0.90 o
  -1  12  11        1.71        2.47      0.88 o
   0  12  11       16.36       18.29      1.65 o
   1  12  11       28.18       32.20      2.22 o
   2  12  11        1.19        1.10      0.82 o
   3  12  11        0.18        0.70      0.79 o
   4  12  11        0.60        1.69      0.83 o
   5  12  11        0.90        2.53      0.44 o
   6  12  11        8.23        6.75      0.49 o
  -4  13  11        2.68        2.93      1.18 o
  -3  13  11       39.18       47.16      1.94 o
  -2  13  11        4.21        5.93      1.16 o
  -1  13  11        0.22        1.08      0.80 o
   0  13  11        0.09        1.23      0.82 o
   1  13  11        0.07       -0.07      0.77 o
   2  13  11       15.89       23.16      2.01 o
   3  13  11        4.51        5.51      1.19 o
   4  13  11        2.68        4.12      1.13 o
   5  13  11        2.52        2.35      1.03 o
   6  13  11        0.73        0.94      0.59 o
  -3  14  11        0.01        0.67      0.96 o
  -2  14  11        1.44        1.45      0.96 o
  -1  14  11        4.36        5.94      1.22 o
   0  14  11        6.28        7.49      1.31 o
   1  14  11        7.36        8.64      1.38 o
   2  14  11        6.68        9.03      1.42 o
   3  14  11        4.43        7.63      1.35 o
   4  14  11        0.42       -0.63      0.76 o
  -1  15  11        1.73        4.89      1.25 o
   0  15  11        2.37        5.02      1.23 o
   1  15  11        7.41       10.82      1.59 o
  -2  -4  12        0.57        1.33      0.95 o
  -1  -4  12        0.03       -0.47      0.77 o
   0  -4  12        6.98        9.13      1.31 o
   1  -4  12        1.75        2.44      0.92 o
   2  -4  12        2.70        2.34      1.02 o
  -3  -3  12        0.75        0.36      0.54 o
  -2  -3  12       20.55       21.41      1.40 o
  -1  -3  12        2.64        2.38      0.66 o
   0  -3  12        0.51        0.94      0.57 o
   1  -3  12       32.34       32.97      1.52 o
   2  -3  12        0.72        0.84      1.45 o
   3  -3  12        0.21        0.83      0.80 o
   4  -3  12        1.60        1.94      0.85 o
  -4  -2  12       13.59       17.37      1.17 o
  -3  -2  12        4.10        3.08      0.95 o
  -2  -2  12        1.88        1.02      0.56 o
  -1  -2  12        1.84        1.42      0.73 o
   0  -2  12        1.32        2.37      0.62 o
   1  -2  12        0.72        1.15      0.55 o
   2  -2  12       15.25       19.13      1.35 o
   3  -2  12        3.21        4.11      0.76 o
   4  -2  12        2.85        3.53      0.72 o
   5  -2  12        1.15        2.47      0.98 o
  -5  -1  12       10.29       11.88      1.07 o
  -4  -1  12        6.04        7.54      0.68 o
  -3  -1  12        0.23        0.05      0.95 o
  -2  -1  12       55.26       58.77      1.91 o
  -1  -1  12        3.58        3.90      0.93 o
   0  -1  12        0.24       -0.07      0.47 o
   1  -1  12       10.34       10.62      0.87 o
   2  -1  12       22.40       21.92      1.19 o
   3  -1  12        2.31        1.93      0.62 o
   4  -1  12        2.45        2.41      0.66 o
   5  -1  12        0.12        0.23      0.53 o
   6  -1  12        3.65        4.04      0.73 o
  -6   0  12       27.47       34.65      2.24 o
  -5   0  12        0.61        0.90      0.60 o
  -4   0  12        0.97        0.69      0.44 o
  -3   0  12        0.00        0.12      0.38 o
  -2   0  12        8.51        9.07      0.63 o
  -1   0  12       12.99       12.52      1.03 o
   0   0  12        0.39        0.33      0.77 o
   1   0  12       60.90       59.58      1.93 o
   2   0  12        0.72        1.19      0.56 o
   3   0  12       41.97       43.02      1.83 o
   4   0  12        0.44       -0.07      0.99 o
   5   0  12        0.02        0.57      0.48 o
   6   0  12        0.23        0.36      0.55 o
  -6   1  12        0.32        0.11      0.58 o
  -5   1  12        0.01        0.23      0.54 o
  -4   1  12        7.79        6.22      0.77 o
  -3   1  12        0.07        0.15      0.36 o
  -2   1  12        0.82        0.63      0.44 o
  -1   1  12        0.05       -0.29      0.32 o
   0   1  12       11.69       13.67      0.87 o
   1   1  12        0.43        0.90      0.46 o
   2   1  12        0.16        0.49      0.48 o
   3   1  12        1.27        0.68      0.50 o
   4   1  12        0.18        0.06      0.35 o
   5   1  12        0.87        1.53      0.46 o
   6   1  12        0.30        0.38      0.43 o
   7   1  12        2.54        2.90      0.69 o
  -6   2  12        0.09       -0.18      0.52 o
  -5   2  12        1.29        1.39      0.58 o
  -4   2  12        3.41        4.38      0.69 o
  -3   2  12        8.89        7.13      1.51 o
  -2   2  12        0.83        0.66      0.62 o
  -1   2  12        2.50        3.02      0.52 o
   0   2  12        1.14        0.58      0.34 o
   1   2  12        5.63        5.95      0.97 o
   2   2  12       68.15       71.92      2.09 o
   3   2  12        0.12       -0.07      0.55 o
   4   2  12        1.61        1.54      0.42 o
   5   2  12        3.16        2.11      0.46 o
   6   2  12        4.15        4.66      0.58 o
   7   2  12        3.85        3.49      0.71 o
  -6   3  12        0.01        0.17      0.55 o
  -5   3  12       20.78       22.91      1.27 o
  -4   3  12        0.00       -0.40      0.46 o
  -3   3  12       11.14       12.51      1.71 o
  -2   3  12        6.44        7.29      0.56 o
  -1   3  12        5.15        5.50      0.60 o
   0   3  12        6.40        3.19      0.75 o
   1   3  12        3.12        3.65      0.45 o
   2   3  12        0.01        0.12      0.42 o
   3   3  12       11.59       11.12      0.68 o
   4   3  12        0.10        0.20      0.36 o
   5   3  12        1.03        0.57      0.43 o
   6   3  12        0.04        0.55      0.39 o
   7   3  12        0.08       -0.26      0.47 o
  -7   4  12        0.58        1.65      0.82 o
  -6   4  12        7.00        7.90      0.85 o
  -5   4  12        0.22        0.14      0.48 o
  -4   4  12       11.16       11.74      0.93 o
  -3   4  12        3.01        1.89      0.55 o
  -2   4  12       39.08       39.59      1.50 o
  -1   4  12        9.54        8.14      0.91 o
   0   4  12        0.36        0.40      0.39 o
   1   4  12        0.28       -0.31      0.31 o
   2   4  12       80.28       81.36      1.80 o
   3   4  12        9.68        9.52      0.61 o
   4   4  12       11.09       11.48      0.69 o
   5   4  12        0.91        1.40      0.40 o
   6   4  12        3.03        3.70      0.53 o
   7   4  12        0.66        1.10      0.60 o
   8   4  12        0.14        1.00      0.56 o
  -7   5  12        0.29        0.97      0.57 o
  -6   5  12        0.55        0.28      0.62 o
  -5   5  12        2.55        3.35      0.66 o
  -4   5  12       59.47       61.53      2.04 o
  -3   5  12        1.76        2.63      0.98 o
  -2   5  12        0.43        1.06      0.47 o
  -1   5  12        1.33        2.17      0.73 o
   0   5  12        0.49       -0.01      0.37 o
   1   5  12        0.03       -0.32      0.37 o
   2   5  12      211.25      217.31      3.75 o
   3   5  12       15.44       17.37      1.00 o
   4   5  12       34.89       39.41      1.20 o
   5   5  12        7.97        7.97      0.62 o
   6   5  12        0.07       -0.38      0.38 o
   7   5  12        0.13        0.47      0.42 o
   8   5  12        0.05       -0.21      0.50 o
  -7   6  12        0.08       -0.62      0.80 o
  -6   6  12        0.44        0.01      0.43 o
  -5   6  12        9.99        9.91      0.74 o
  -4   6  12        3.05        2.90      0.49 o
  -3   6  12       10.02       10.43      1.43 o
  -2   6  12        4.05        4.39      0.61 o
  -1   6  12        0.11        0.22      0.60 o
   0   6  12        9.72        7.53      1.03 o
   1   6  12       50.25       48.79      1.56 o
   2   6  12       83.32       79.98      5.48 o
   3   6  12        1.14        1.41      0.35 o
   4   6  12        1.03        1.19      0.34 o
   5   6  12        2.30        3.24      0.46 o
   6   6  12       22.61       26.04      1.26 o
   7   6  12        3.71        5.94      0.63 o
   8   6  12        0.07        0.22      0.51 o
  -6   7  12        0.39        0.98      0.48 o
  -5   7  12        9.53       12.12      0.86 o
  -4   7  12        0.02       -0.07      0.40 o
  -3   7  12        4.03        4.86      0.54 o
  -2   7  12        7.70        7.41      0.59 o
  -1   7  12        1.19        1.58      0.72 o
   0   7  12       21.16       19.87      1.55 o
   1   7  12        3.73        3.87      0.85 o
   2   7  12       17.48       15.11      1.18 o
   3   7  12        6.29        4.83      0.42 o
   4   7  12        4.39        5.43      0.46 o
   5   7  12        0.77        0.38      0.52 o
   6   7  12        0.01        0.49      0.40 o
   7   7  12        1.76        0.23      0.44 o
   8   7  12        0.03        0.21      0.51 o
  -6   8  12        1.45        3.13      0.57 o
  -5   8  12        1.52        2.39      0.54 o
  -4   8  12        9.26       11.74      0.76 o
  -3   8  12        0.91        0.36      0.37 o
  -2   8  12        3.12        3.76      0.48 o
  -1   8  12        5.57        6.41      1.00 o
   0   8  12        0.34        1.06      0.66 o
   1   8  12        7.35        8.11      1.09 o
   2   8  12       40.23       35.75      1.75 o
   3   8  12        0.49        0.46      0.43 o
   4   8  12        4.84        6.11      0.47 o
   5   8  12        0.00        0.20      0.31 o
   6   8  12        0.60        1.78      0.46 o
   7   8  12        0.43        0.78      0.45 o
   8   8  12        3.88        6.08      0.79 o
  -6   9  12        1.93        2.62      0.58 o
  -5   9  12        9.24       10.99      0.81 o
  -4   9  12        3.14        5.21      0.60 o
  -3   9  12        4.23        5.48      0.57 o
  -2   9  12        4.07        5.44      1.03 o
  -1   9  12        0.06       -0.47      0.47 o
   0   9  12        0.03       -0.29      0.52 o
   1   9  12        1.85        0.59      0.69 o
   2   9  12        2.45        3.23      0.83 o
   3   9  12        4.00        4.79      0.61 o
   4   9  12        6.37        5.43      0.47 o
   5   9  12        0.14        0.39      0.33 o
   6   9  12        3.92        4.55      0.50 o
   7   9  12        0.53        0.26      0.45 o
  -5  10  12        1.81        1.91      0.53 o
  -4  10  12        0.79        1.13      0.46 o
  -3  10  12        0.10        0.55      0.38 o
  -2  10  12        9.17        7.72      1.19 o
  -1  10  12        4.62        4.82      1.03 o
   0  10  12        0.98        0.60      0.70 o
   1  10  12        8.50        7.86      1.18 o
   2  10  12       11.78       11.62      1.33 o
   3  10  12       34.07       34.67      2.17 o
   4  10  12        0.38        0.33      0.48 o
   5  10  12        3.62        3.54      0.41 o
   6  10  12        1.30        1.08      0.43 o
   7  10  12        2.13        3.48      0.56 o
  -5  11  12        7.85       10.57      1.57 o
  -4  11  12        2.71        3.42      0.69 o
  -3  11  12        0.12        0.49      0.52 o
  -2  11  12        0.36        0.09      0.63 o
  -1  11  12        5.26        4.55      1.06 o
   0  11  12        0.23        0.37      0.73 o
   1  11  12        0.00        1.00      0.76 o
   2  11  12        0.19        0.34      0.70 o
   3  11  12        0.10       -0.42      0.63 o
   4  11  12        2.43        2.28      0.93 o
   5  11  12        6.75        7.65      0.84 o
   6  11  12        4.13        4.48      0.47 o
  -4  12  12        4.50        6.54      0.73 o
  -3  12  12        8.45        6.64      1.31 o
  -2  12  12        3.60        2.70      1.00 o
  -1  12  12        0.02       -0.62      0.62 o
   0  12  12        1.38        2.88      1.00 o
   1  12  12        1.66        1.18      0.79 o
   2  12  12        0.64        2.05      0.90 o
   3  12  12        1.16        1.29      0.92 o
   4  12  12       13.37       16.20      1.69 o
   5  12  12        0.16        0.34      0.86 o
   6  12  12        0.57        0.41      0.40 o
  -3  13  12       10.24       11.09      1.64 o
  -2  13  12        0.90        0.59      0.86 o
  -1  13  12        6.75        6.54      1.23 o
   0  13  12        1.41        1.16      0.80 o
   1  13  12        5.54        4.65      1.16 o
   2  13  12        1.93        3.76      1.10 o
   3  13  12        3.92        3.17      1.10 o
   4  13  12        4.85        4.25      1.12 o
  -2  14  12        2.53        4.85      1.29 o
  -1  14  12        0.13       -0.09      0.82 o
   0  14  12        0.00        0.30      0.83 o
   1  14  12        0.82        0.53      0.80 o
   2  14  12        0.00       -0.85      0.85 o
   3  14  12        0.01        1.76      1.00 o
  -1  -3  13        0.00       -0.69      0.69 o
   0  -3  13       11.13       11.82      1.45 o
   1  -3  13        2.28        2.55      1.00 o
  -3  -2  13        1.48        2.20      0.98 o
  -2  -2  13        5.24        6.38      0.82 o
  -1  -2  13        0.00       -0.16      0.77 o
   0  -2  13        0.64        1.47      0.65 o
   1  -2  13        0.30        0.98      0.61 o
   2  -2  13        2.88        2.32      0.89 o
   3  -2  13        0.00        0.23      0.80 o
  -4  -1  13       39.08       46.99      2.13 o
  -3  -1  13        0.10        1.95      0.90 o
  -2  -1  13        0.05       -0.69      0.72 o
  -1  -1  13        0.00        0.39      0.55 o
   0  -1  13        1.64        2.26      0.64 o
   1  -1  13       27.08       26.73      1.69 o
   2  -1  13        1.68        1.87      0.89 o
   3  -1  13        0.86        1.12      0.61 o
   4  -1  13        0.28        0.56      0.73 o
  -4   0  13        8.89       10.29      1.49 o
  -3   0  13        2.83        3.20      0.67 o
  -2   0  13        0.01        0.80      0.73 o
  -1   0  13        2.65        2.99      0.63 o
   0   0  13        8.02        6.79      1.12 o
   1   0  13        1.19        1.28      0.72 o
   2   0  13        5.98        5.60      0.76 o
   3   0  13        5.87        5.85      0.78 o
   4   0  13        2.59        1.45      0.70 o
   5   0  13        0.55       -0.01      0.72 o
  -5   1  13        0.06       -0.25      0.56 o
  -4   1  13        0.99        1.99      0.66 o
  -3   1  13        9.02       11.01      1.39 o
  -2   1  13       10.73       11.13      0.87 o
  -1   1  13        0.04       -0.53      0.56 o
   0   1  13        0.34       -0.05      0.45 o
   1   1  13        7.62        5.17      0.95 o
   2   1  13       22.13       21.37      1.20 o
   3   1  13        3.08        2.24      0.61 o
   4   1  13        4.25        6.12      1.36 o
   5   1  13        5.93        6.57      0.66 o
   6   1  13        0.31        0.56      0.56 o
  -5   2  13        0.03        0.00      0.54 o
  -4   2  13        1.47        2.47      0.68 o
  -3   2  13       13.59       13.62      1.54 o
  -2   2  13        3.58        3.50      0.69 o
  -1   2  13        0.00        0.07      0.42 o
   0   2  13        0.10       -0.22      0.42 o
   1   2  13       12.91       14.26      0.93 o
   2   2  13        0.23       -0.42      0.42 o
   3   2  13        9.71        9.89      0.85 o
   4   2  13        0.11       -0.45      0.45 o
   5   2  13        0.54        0.51      0.60 o
   6   2  13        1.20        1.29      0.59 o
  -6   3  13        0.65        1.10      0.86 o
  -5   3  13        5.84        4.20      0.78 o
  -4   3  13        2.18        2.11      0.64 o
  -3   3  13       24.19       28.32      1.40 o
  -2   3  13        1.57        1.19      0.83 o
  -1   3  13        8.96        9.38      0.93 o
   0   3  13        1.40        1.19      0.47 o
   1   3  13        9.00        9.02      1.18 o
   2   3  13        0.38        0.40      0.44 o
   3   3  13        2.12        1.50      0.52 o
   4   3  13        0.11       -0.45      0.45 o
   5   3  13        1.19        1.82      0.48 o
   6   3  13        0.00       -0.36      0.40 o
   7   3  13        0.02        0.57      0.60 o
  -6   4  13        5.93        6.07      1.13 o
  -5   4  13       14.73       15.59      1.82 o
  -4   4  13        5.20        6.87      0.83 o
  -3   4  13        5.02        5.59      0.77 o
  -2   4  13       38.91       38.44      2.28 o
  -1   4  13       14.72       14.81      1.42 o
   0   4  13        0.86        0.64      0.44 o
   1   4  13        2.02        1.01      0.38 o
   2   4  13        9.19       10.02      0.82 o
   3   4  13       10.00       10.60      1.36 o
   4   4  13        6.46        7.91      0.73 o
   5   4  13       13.14       12.55      0.79 o
   6   4  13        0.28        0.96      0.48 o
   7   4  13        0.50        0.54      0.71 o
  -6   5  13        0.15        0.58      0.58 o
  -5   5  13       11.38       11.60      1.01 o
  -4   5  13        8.99        8.46      0.87 o
  -3   5  13       15.96       15.46      1.05 o
  -2   5  13       60.72       54.93      2.78 o
  -1   5  13       65.62       63.85      2.98 o
   0   5  13       33.21       33.22      1.31 o
   1   5  13        0.08        0.42      0.42 o
   2   5  13        3.88        4.21      0.50 o
   3   5  13        0.00       -0.32      0.50 o
   4   5  13       55.92       65.15      1.67 o
   5   5  13        1.29        1.15      0.45 o
   6   5  13        3.49        4.20      0.58 o
   7   5  13        0.74        0.54      0.57 o
  -6   6  13        5.97        6.17      0.83 o
  -5   6  13        1.54        0.97      0.46 o
  -4   6  13        0.00       -0.21      0.39 o
  -3   6  13        2.65        2.35      0.69 o
  -2   6  13       43.01       38.86      2.31 o
  -1   6  13        3.62        3.06      0.89 o
   0   6  13        6.41        6.10      0.99 o
   1   6  13       18.63       23.07      1.10 o
   2   6  13       17.83       15.23      0.94 o
   3   6  13       67.14       68.85      1.68 o
   4   6  13       46.54       47.66      1.48 o
   5   6  13        0.06        0.18      0.47 o
   6   6  13        0.06        0.99      0.45 o
   7   6  13        5.31        8.12      0.86 o
  -6   7  13        0.06        0.23      0.58 o
  -5   7  13        4.99        5.25      0.65 o
  -4   7  13        0.72        0.18      0.47 o
  -3   7  13        3.17        4.38      0.57 o
  -2   7  13        0.60        0.65      0.65 o
  -1   7  13       32.86       31.81      2.07 o
   0   7  13       31.94       28.19      1.87 o
   1   7  13        3.66        4.95      0.98 o
   2   7  13       17.73       17.84      0.99 o
   3   7  13        5.65        5.81      0.54 o
   4   7  13        3.92        3.23      0.43 o
   5   7  13       13.03       13.48      0.78 o
   6   7  13        1.58        1.17      0.46 o
   7   7  13        0.40        0.15      0.52 o
  -5   8  13        0.44        0.00      0.45 o
  -4   8  13        8.45       10.50      0.99 o
  -3   8  13        0.52        0.49      0.42 o
  -2   8  13       18.62       18.95      1.69 o
  -1   8  13        0.11       -0.22      0.59 o
   0   8  13        5.65        5.75      0.99 o
   1   8  13       17.35       16.87      1.52 o
   2   8  13       11.04       13.52      1.36 o
   3   8  13        2.70        2.72      0.56 o
   4   8  13        5.89        6.78      0.75 o
   5   8  13        2.25        2.06      0.55 o
   6   8  13       11.15       15.03      0.85 o
   7   8  13        3.22        3.85      1.23 o
  -5   9  13        0.02       -0.19      0.44 o
  -4   9  13        5.42        5.86      0.65 o
  -3   9  13       18.99       18.66      3.24 o
  -2   9  13        7.27        9.97      1.32 o
  -1   9  13        0.16       -0.50      0.56 o
   0   9  13        4.01        5.97      1.06 o
   1   9  13        0.11        0.49      0.59 o
   2   9  13        0.00        0.09      0.59 o
   3   9  13        2.25        3.49      0.88 o
   4   9  13        0.00        0.24      0.47 o
   5   9  13        8.08        7.04      0.56 o
   6   9  13        0.08        0.61      0.47 o
   7   9  13        1.23        2.21      0.62 o
  -5  10  13        0.03        1.10      0.80 o
  -4  10  13        3.17        3.71      0.59 o
  -3  10  13        0.57        0.53      0.79 o
  -2  10  13        3.51        3.04      0.98 o
  -1  10  13        8.20        8.64      1.26 o
   0  10  13        0.27        1.06      0.73 o
   1  10  13        0.18       -0.37      0.63 o
   2  10  13        0.57        0.22      0.69 o
   3  10  13        0.52        0.86      0.76 o
   4  10  13        0.15        0.44      0.71 o
   5  10  13       10.47       12.47      0.80 o
   6  10  13        0.59        0.86      0.42 o
  -4  11  13        0.45        0.64      0.48 o
  -3  11  13        7.43        7.43      1.36 o
  -2  11  13        1.78        2.47      0.99 o
  -1  11  13        0.34        1.29      0.83 o
   0  11  13        4.98        5.52      1.12 o
   1  11  13        0.80        0.85      0.70 o
   2  11  13        3.56        1.78      0.86 o
   3  11  13       25.33       27.41      2.09 o
   4  11  13        4.64        8.72      1.31 o
   5  11  13        0.30        0.85      0.88 o
   6  11  13        1.09        0.89      0.49 o
  -3  12  13        0.00        0.49      0.89 o
  -2  12  13        3.51        3.64      1.09 o
  -1  12  13        1.49        1.87      0.92 o
   0  12  13        4.74        4.94      1.10 o
   1  12  13        9.99       10.17      1.41 o
   2  12  13       12.08       12.68      1.49 o
   3  12  13        1.31        2.60      1.05 o
   4  12  13        2.48        5.85      1.25 o
   5  12  13        4.30        5.74      1.28 o
  -2  13  13        2.01        4.07      1.22 o
  -1  13  13        5.73        6.41      1.35 o
   0  13  13        0.51        0.80      0.93 o
   1  13  13        0.74        1.55      0.88 o
   2  13  13        7.83        6.17      1.26 o
   3  13  13        9.82       10.07      1.43 o
   4  13  13        0.03        0.59      0.95 o
  -1  -1  14        0.90       -0.01      0.83 o
   0  -1  14        0.07        0.33      0.59 o
   1  -1  14       12.56       13.57      1.54 o
   2  -1  14        0.66       -0.36      0.73 o
  -2   0  14       18.02       17.66      1.62 o
  -1   0  14        1.64        4.10      0.99 o
   0   0  14       16.52       18.26      1.19 o
   1   0  14        0.66        0.95      0.58 o
   2   0  14       12.00       12.66      1.54 o
   3   0  14        1.99        2.54      0.95 o
   4   0  14        0.64        0.69      0.88 o
  -4   1  14       29.46       31.93      2.41 o
  -3   1  14        4.23        2.75      1.05 o
  -2   1  14       10.88       14.76      1.41 o
  -1   1  14        1.47        0.85      0.79 o
   0   1  14       17.29       20.31      1.19 o
   1   1  14        9.48        8.88      0.89 o
   2   1  14        0.98        0.75      0.62 o
   3   1  14       10.98       10.36      1.30 o
   4   1  14        0.04        0.23      0.79 o
  -4   2  14        6.71        7.09      1.33 o
  -3   2  14        0.99        1.13      0.93 o
  -2   2  14        5.14        5.31      1.12 o
  -1   2  14        0.15       -0.30      0.65 o
   0   2  14        0.05        0.33      0.69 o
   1   2  14        0.70        1.32      0.58 o
   2   2  14        8.02        8.07      0.92 o
   3   2  14        0.54       -0.23      0.62 o
   4   2  14        5.07        4.45      0.79 o
   5   2  14        0.26        0.62      0.83 o
  -4   3  14        1.36        0.22      0.61 o
  -3   3  14       16.18       15.41      1.68 o
  -2   3  14        6.73        7.71      1.26 o
  -1   3  14       15.26       22.58      1.20 o
   0   3  14        0.26        0.99      0.73 o
   1   3  14        7.36        6.31      0.73 o
   2   3  14        0.10        0.12      0.48 o
   3   3  14        0.04       -0.45      0.46 o
   4   3  14        2.80        1.49      0.78 o
   5   3  14        0.73        0.61      0.61 o
   6   3  14        0.21       -0.65      1.07 o
  -5   4  14        0.67       -0.67      0.72 o
  -4   4  14        0.99        0.71      0.60 o
  -3   4  14       61.63       68.31      3.43 o
  -2   4  14        1.37        3.11      1.00 o
  -1   4  14        6.06        6.92      1.15 o
   0   4  14        1.87        1.58      0.51 o
   1   4  14        1.62        1.74      0.76 o
   2   4  14        6.53        5.72      0.72 o
   3   4  14        1.21        1.02      0.55 o
   4   4  14        7.03        6.98      0.85 o
   5   4  14        1.21        1.90      0.66 o
   6   4  14        0.10       -0.49      0.49 o
  -5   5  14        0.09       -0.37      0.73 o
  -4   5  14        3.22        3.64      0.75 o
  -3   5  14        5.59        5.68      1.23 o
  -2   5  14        5.43        5.64      1.13 o
  -1   5  14        1.56        0.96      0.73 o
   0   5  14        1.05        1.49      0.80 o
   1   5  14       22.21       23.84      1.18 o
   2   5  14        3.67        4.51      0.86 o
   3   5  14        0.00        0.10      0.51 o
   4   5  14        6.30        7.09      0.84 o
   5   5  14        0.04       -0.25      0.45 o
   6   5  14        6.98        3.78      1.00 o
  -5   6  14        0.82        0.48      0.54 o
  -4   6  14        6.17        8.13      0.88 o
  -3   6  14       13.06       12.53      1.49 o
  -2   6  14       12.15       14.64      1.52 o
  -1   6  14        2.09        2.53      0.88 o
   0   6  14        2.04        2.04      0.83 o
   1   6  14        0.14        0.26      0.60 o
   2   6  14        8.32        6.19      0.69 o
   3   6  14        0.56        0.88      0.62 o
   4   6  14       27.67       23.69      1.26 o
   5   6  14       29.36       34.53      1.27 o
   6   6  14       20.75       24.29      1.33 o
  -5   7  14        0.01        0.05      0.55 o
  -4   7  14        0.16       -0.40      0.40 o
  -3   7  14        0.01        1.45      0.86 o
  -2   7  14        4.06        5.05      1.06 o
  -1   7  14        6.65        7.69      1.15 o
   0   7  14        5.47        3.77      0.90 o
   1   7  14        1.26        2.11      0.82 o
   2   7  14        0.24       -0.14      0.51 o
   3   7  14        0.34       -0.29      0.46 o
   4   7  14       33.71       32.58      1.43 o
   5   7  14        1.24        1.46      0.52 o
   6   7  14        4.95        4.11      0.62 o
  -5   8  14        1.62        1.23      0.65 o
  -4   8  14        2.68        3.36      0.96 o
  -3   8  14       12.35       13.83      1.61 o
  -2   8  14        6.30        4.65      1.08 o
  -1   8  14        0.35       -0.01      0.69 o
   0   8  14        1.02        1.06      0.72 o
   1   8  14        2.42        1.74      0.85 o
   2   8  14        0.59        1.85      0.79 o
   3   8  14        0.00       -0.05      0.46 o
   4   8  14        7.91        9.30      0.95 o
   5   8  14        3.26        3.51      0.77 o
   6   8  14        3.50        3.78      0.59 o
  -4   9  14        0.06        0.01      0.75 o
  -3   9  14        3.92        3.86      1.13 o
  -2   9  14        3.40        5.02      1.12 o
  -1   9  14       12.91       12.12      1.42 o
   0   9  14        4.36        5.47      1.10 o
   1   9  14        0.37        0.77      0.73 o
   2   9  14        0.00       -0.13      0.65 o
   3   9  14        0.37        1.31      0.79 o
   4   9  14       11.07       10.68      0.91 o
   5   9  14        0.01        0.11      0.76 o
   6   9  14        0.10       -0.13      0.54 o
  -3  10  14        0.57        1.02      0.88 o
  -2  10  14        1.16        2.15      0.93 o
  -1  10  14        2.54        3.36      0.96 o
   0  10  14        3.85        2.38      0.95 o
   1  10  14        0.11       -0.13      0.69 o
   2  10  14        0.42        1.36      0.82 o
   3  10  14        2.98        3.33      0.93 o
   4  10  14        0.18        0.95      0.82 o
   5  10  14        0.16       -0.05      0.54 o
  -3  11  14        0.17       -0.42      0.90 o
  -2  11  14        0.12        1.39      0.95 o
  -1  11  14       11.81       10.16      1.46 o
   0  11  14        5.84        6.57      1.19 o
   1  11  14        0.08        0.13      0.72 o
   2  11  14        7.18        7.68      1.26 o
   3  11  14        2.49        0.09      0.82 o
   4  11  14        0.70        1.23      0.82 o
   5  11  14       15.18       21.18      1.91 o
  -2  12  14        1.81        2.12      1.12 o
  -1  12  14        0.72        0.04      0.89 o
   0  12  14        4.86        6.31      1.22 o
   1  12  14        9.20       11.81      1.52 o
   2  12  14        0.63        0.88      0.83 o
   3  12  14        3.15        4.71      1.16 o
   4  12  14        2.67        4.53      1.22 o
   1  13  14       12.23       17.40      1.81 o
   2  13  14        4.35        5.84      1.26 o
  -1   1  15        0.15        0.56      0.83 o
   0   1  15        3.21        4.82      1.05 o
   1   1  15        4.21        5.06      0.83 o
   2   1  15        1.88        2.55      0.98 o
  -1   2  15        1.25        1.36      0.85 o
   0   2  15        0.35        0.34      0.79 o
   1   2  15        1.33        1.03      0.82 o
   2   2  15        0.78        0.58      0.73 o
   3   2  15        2.57        1.42      0.92 o
  -3   3  15        7.60        9.41      1.48 o
  -2   3  15        7.81        7.89      1.32 o
   0   3  15        8.12        9.66      1.21 o
   1   3  15        1.01        1.23      0.77 o
   2   3  15        0.14       -0.48      0.48 o
   3   3  15        0.02       -0.53      0.53 o
   4   3  15        0.58       -0.63      0.63 o
  -3   4  15        0.03        0.01      0.85 o
  -2   4  15        1.27        1.74      0.99 o
  -1   4  15        3.37        4.33      1.08 o
   1   4  15        5.77        5.15      0.96 o
   2   4  15        0.00        0.63      0.75 o
   3   4  15        0.55        0.12      1.57 o
   4   4  15        5.15        7.26      2.10 o
   5   4  15        0.31        0.17      0.82 o
  -3   5  15        0.42        0.47      0.83 o
  -2   5  15        1.13        1.74      0.95 o
  -1   5  15        7.58        9.57      1.38 o
   0   5  15       16.39       19.17      1.71 o
   1   5  15        1.70        3.07      0.85 o
   2   5  15        2.95        5.21      0.99 o
   3   5  15        2.48        2.58      0.90 o
   4   5  15        1.45        1.48      0.85 o
   5   5  15        0.25        0.19      0.89 o
  -3   6  15        5.53        4.23      1.13 o
  -2   6  15        2.63        2.32      0.99 o
  -1   6  15        1.91        1.22      0.86 o
   0   6  15        3.23        3.33      1.02 o
   1   6  15        8.68       10.36      1.29 o
   2   6  15        1.23        1.22      0.77 o
   3   6  15        0.04       -0.63      0.63 o
   4   6  15       14.85       15.75      1.12 o
   5   6  15        0.52        0.37      0.66 o
  -3   7  15        0.03       -0.76      0.76 o
  -2   7  15        0.07        0.04      0.72 o
  -1   7  15        0.27        0.34      0.77 o
   0   7  15        2.89        2.75      0.93 o
   1   7  15        0.94        0.06      0.75 o
   2   7  15        0.05       -0.57      0.66 o
   3   7  15        6.63        9.15      1.21 o
   4   7  15        1.93        2.30      0.95 o
   5   7  15        0.19        0.44      0.65 o
  -3   8  15        2.04        2.87      1.03 o
  -2   8  15        0.76        0.65      0.82 o
  -1   8  15       15.20       17.17      1.72 o
   0   8  15        0.72        0.63      0.77 o
   1   8  15        0.52        0.22      0.73 o
   2   8  15        2.57        3.57      0.98 o
   3   8  15        0.08        0.16      0.73 o
   4   8  15        0.42        0.04      0.77 o
   5   8  15        2.15        2.07      0.93 o
  -2   9  15        0.17        0.83      0.88 o
  -1   9  15        1.20        1.81      0.95 o
   0   9  15        2.39        5.12      1.10 o
   1   9  15        0.12        0.17      0.73 o
   2   9  15        0.94       -0.30      0.73 o
   3   9  15        2.08        2.28      0.89 o
   5   9  15        0.15        0.04      0.82 o
  -2  10  15        2.64        1.55      0.90 o
  -1  10  15        0.06        0.72      0.79 o
   0  10  15        9.05       11.59      1.46 o
   1  10  15        0.02        0.29      0.70 o
   2  10  15        9.99       12.31      1.49 o
   3  10  15        1.47        2.17      0.93 o
   4  10  15        0.46        1.48      0.89 o
  -1  11  15        0.08       -0.33      0.73 o
   0  11  15        2.85        4.35      1.13 o
   1  11  15        3.34        1.89      0.96 o
   2  11  15        0.47        1.38      0.83 o
   3  11  15        3.25        4.30      1.15 o
   4  11  15        4.00        4.26      1.13 o
   1   3  16        3.58        4.62      1.06 o
   1   4  16        2.61        4.07      1.03 o
   2   4  16        0.08        1.42      0.88 o
  -2   5  16        0.00       -0.34      0.88 o
  -1   5  16       15.38       15.51      1.71 o
   2   5  16        3.37        3.53      0.98 o
   3   5  16        1.29        1.12      0.89 o
  -2   6  16        2.14        2.30      1.09 o
  -1   6  16        0.09        0.32      0.85 o
   0   6  16        1.35        1.12      0.92 o
   3   6  16        0.74        1.46      0.86 o
  -1   7  16        0.68        0.88      0.83 o
   0   7  16        2.09        1.78      0.98 o
   1   7  16        3.68        5.98      1.19 o
  -1   8  16        1.51        1.15      0.96 o
   0   8  16        0.81        1.65      0.92 o
   1   8  16        1.08        0.93      0.88 o
   2   8  16        2.45        3.69      1.05 o
  -1   9  16        0.42        0.40      0.88 o
   0   9  16        7.65        6.60      1.26 o
   1   9  16        2.16        2.73      1.06 o
   2   9  16        9.79       13.69      1.59 o
   1  10  16        6.96        7.55      1.32 o
   2  10  16        0.63        1.18      0.89 o
 
